# Supplementary material for: A protein interaction atlas for the nuclear receptors: properties and quality of a hub-based dimerisation network
Source: BMC Syst Biol. 2007 Jul 31;1:34. doi: 10.1186/1752-0509-1-34 (PMC1971058; doi:10.1186/1752-0509-1-34)
Supplement: Additional file 2 — Sentences from text-mining. It contains all the manually curated sentences that describe a protein-protein interaction, and the PUMED identifier of the relevant document. [file 1752-0509-1-34-S2.xls]

## Sheet: raw_data
This worksheet contains the sentences from the abstracts from where each interaction was recorded.
These interactions have been checked for undetermined ones and they contain only mammalian interactions.
First column is the years of the dowwnload batch.
Second column is the PubMed ID.
Third column is the gene name of interactor A according to the NR nomenclature. If it’s a generic name, then the last digit is missing.
Fourth column is the gene name of interactor A (either specific or generic).
Fifth column is the gene name of interactor B according to the NR nomenclature. If it’s a generic name, then the last digit is missing.
Sixth column is the gene name of interactor B (either specific or generic).
Seventh column is the sentence describing the interaction. (Sometimes the sentence is not very clear. In such cases the whole document was read to verify the interaction.)
Year	PMID	Interactor A (official name)	Interactor A (name)	Interactor A (official name)	Interactor B (name)	Sentence
2000	11053406	NR0B1	DAX1	NR3A1	ER_a	We have discovered that the orphan receptor DAX-1 (NROB1) interacts with the estrogen receptors ERalpha and ERbeta . --- PMID:11053406
2000	11053406	NR0B1	DAX1	NR3A2	ER_b	We have discovered that the orphan receptor DAX-1 (NROB1) interacts with the estrogen receptors ERalpha and ERbeta . --- PMID:11053406
2000	11196480	NR0B1	DAX1	NR5A1	SF1	Mouse studies utilizing SF-1 heterozygous mice explore the in vivo role of SF-1 levels, SF-1 phosphorylation and SF-1 interaction with Dax-1 in adrenal steroidogenesis . --- PMID:11196480
2000	10594021	NR0B2	SHP	NR2A	HNF4	SHP interacts with the same HNF-4 surface recognized by transcriptional coactivators and competes with them for binding in vivo . --- PMID:10594021
2000	10594021	NR0B2	SHP	NR2A	HNF4	The minimal SHP sequences previously found to be required for interaction with other receptors are sufficient for interaction with HNF-4, although deletion results indicate that additional C-terminal sequences are necessary for full binding and coactivator competition . --- PMID:10594021
2000	10594021	NR0B2	SHP	NR2B	RXR	SHP also competes with coactivators for binding to ligand-activated RXR, and based on the ligand-dependent interaction with other nuclear receptors, it is likely that coactivator competition is a general feature of SHP-mediated repression . --- PMID:10594021
2000	10594021	NR0B2	SHP	NR2B	RXR	The minimal receptor interaction domain of SHP is sufficient for full interaction with RXR, as previously described . --- PMID:10594021
2000	10648597	NR0B2	SHP	NR3A	ERs	In concordance with the NR box dependency, SHP requires the intact AF-2 domain of agonist-bound estrogen receptors for interaction . --- PMID:10648597
2000	11030331	NR0B2	SHP	NR5A2	LRH1	Elevated SHP protein then inactivates LRH-1 by forming a heterodimeric complex that leads to promoter-specific repression of both CYP7A1 and SHP . --- PMID:11030331
2000	10850430	NR1A	TRs	NR1A	TRs	RARs/RXRs form homodimers or heterodimers involved in ligand binding . --- PMID:10850430
2000	11018031	NR1A	vERBA	NR1A	vERBA	The data indicate that different dimerization interfaces are used for v-ErbA homodimerization and heterodimerization with retinoid X receptor alpha, and different dimerization interfaces are used on differently oriented core motifs . --- PMID:11018031
2000	11018031	NR1A	vERBA	NR1A	vERBA	v-ErbA and other members of this family can bind as homodimers and heterodimers with retinoid X receptors to specific DNA sequences arranged as direct, inverted, or everted repeats . --- PMID:11018031
2000	10677278	NR1A	TR	NR2B	RXR	Interestingly, on this response element the heterodimeric complexes of retinoid X receptor with the thyroid hormone receptor, the retinoic acid receptor and the benzoate ester receptor also displayed characteristic individual ligand-dependent complex formation . --- PMID:10677278
2000	10691308	NR1A	TR	NR2B	RXR	These results indicate that (1) T3 reduced TRbeta homodimerization in solution but does not effect DNA binding of formed homodimers; (2) T3 does not influence DNA binding affinity of TR/RxR heterodimers; and (3) TRbeta mutant R316H homodimers have reduced DNA binding affinity but homodimerization and heterodimerization in solution does not differ from WT TRbeta . --- PMID:10691308
2000	10845098	NR1A	TRs	NR2B	RXRs	Thyroid hormone receptors often form heterodimers with retinoid X receptors . --- PMID:10845098
2000	10891484	NR1A	TR	NR2B	RXR	Furthermore, we show that the presence and proper spacing of both RBD-1 and RBD-2 are required for an optimal association of TRAP220 with RXR-TR or RXR-VDR heterodimers bound to DNA and for TRAP220 coactivator function . --- PMID:10891484
2000	11018031	NR1A	vERBA	NR2B	RXRs	v-ErbA and other members of this family can bind as homodimers and heterodimers with retinoid X receptors to specific DNA sequences arranged as direct, inverted, or everted repeats . --- PMID:11018031
2000	11026556	NR1A	TR	NR2B	RXR	For example, heterodimers of retinoid X receptors (RXR) and TR bind to T3 response elements (T3RE) with higher affinity and modulate transcription more effectively than TR homodimers . --- PMID:11026556
2000	11018031	NR1A	vERBA	NR2B1	RXR_a	The data indicate that different dimerization interfaces are used for v-ErbA homodimerization and heterodimerization with retinoid X receptor alpha, and different dimerization interfaces are used on differently oriented core motifs . --- PMID:11018031
2000	11026556	NR1A	TRs	NR2B1	RXR_a	Data from gel mobility shift analyses demonstrated that endogenous TRs from CEH and CEF bind to the major T3RE of the malic enzyme gene primarily as heterodimers with RXR alpha or a protein highly related to RXR alpha . --- PMID:11026556
2000	10965896	NR1A1	TR_a	NR1A1	TR_a	Electrophoretic mobility shift assays using purified TRal and retinoid X receptor-beta protein as well as GH3 nuclear extracts showed that regions from +51 to +71 bp and from +118 to +137 bp of the hPC2 promoter bind to TRalpha1 as both a monomer and a homodimer and with TRalpha1/retinoid X receptor-beta as a heterodimer . --- PMID:10965896
2000	10721822	NR1A1	TR_a	NR2B1	RXR_a	Retinoic acid, vitamin D3 and triiodothyronine regulate keratinocyte proliferation and differentiation--processes that are disturbed in psoriatic skin--via binding to nuclear receptors for retinoic acid (RAR-alpha,-gamma), vitamin D3 (VDR), thyroid hormone (TR-alpha,-beta) plus the common heterodimer partners, the 9-cis-retinoic acid receptors (RXR-alpha,-beta) . --- PMID:10721822
2000	11076030	NR1A1	TR_a	NR2B1	RXR_a	In electrophoretic mobility shift assays using in vitro translated proteins, the rCx-480 element formed stronger complexes with thyroid hormone receptor alpha/retinoid X receptor alpha heterodimers than with vitamin D receptor/retinoid X receptor alpha heterodimers . --- PMID:11076030
2000	10721822	NR1A1	TR_a	NR2B2	RXR_b	Retinoic acid, vitamin D3 and triiodothyronine regulate keratinocyte proliferation and differentiation--processes that are disturbed in psoriatic skin--via binding to nuclear receptors for retinoic acid (RAR-alpha,-gamma), vitamin D3 (VDR), thyroid hormone (TR-alpha,-beta) plus the common heterodimer partners, the 9-cis-retinoic acid receptors (RXR-alpha,-beta) . --- PMID:10721822
2000	10965896	NR1A1	TR_a	NR2B2	RXR_b	Electrophoretic mobility shift assays using purified TRal and retinoid X receptor-beta protein as well as GH3 nuclear extracts showed that regions from +51 to +71 bp and from +118 to +137 bp of the hPC2 promoter bind to TRalpha1 as both a monomer and a homodimer and with TRalpha1/retinoid X receptor-beta as a heterodimer . --- PMID:10965896
2000	10691308	NR1A2	TR_b	NR1A2	TR_b	These results indicate that (1) T3 reduced TRbeta homodimerization in solution but does not effect DNA binding of formed homodimers; (2) T3 does not influence DNA binding affinity of TR/RxR heterodimers; and (3) TRbeta mutant R316H homodimers have reduced DNA binding affinity but homodimerization and heterodimerization in solution does not differ from WT TRbeta . --- PMID:10691308
2000	10691308	NR1A2	TR_b	NR2B1	RXR_a	Kds of WT and TRbeta R316H heterodimerizing with RXRalpha were approximately the same . --- PMID:10691308
2000	10721822	NR1A2	TR_b	NR2B1	RXR_a	Retinoic acid, vitamin D3 and triiodothyronine regulate keratinocyte proliferation and differentiation--processes that are disturbed in psoriatic skin--via binding to nuclear receptors for retinoic acid (RAR-alpha,-gamma), vitamin D3 (VDR), thyroid hormone (TR-alpha,-beta) plus the common heterodimer partners, the 9-cis-retinoic acid receptors (RXR-alpha,-beta) . --- PMID:10721822
2000	10721822	NR1A2	TR_b	NR2B2	RXR_b	Retinoic acid, vitamin D3 and triiodothyronine regulate keratinocyte proliferation and differentiation--processes that are disturbed in psoriatic skin--via binding to nuclear receptors for retinoic acid (RAR-alpha,-gamma), vitamin D3 (VDR), thyroid hormone (TR-alpha,-beta) plus the common heterodimer partners, the 9-cis-retinoic acid receptors (RXR-alpha,-beta) . --- PMID:10721822
2000	10976919	NR1A2	TR_b	NR2B3	RXR_g	Liganded TRbeta1 in the presence of its heterodimeric partner, retinoid X receptor gamma (RXRgamma), inhibited the PRL-induced Stat5a- and Stat5b-dependent reporter gene expression by up to 60% . --- PMID:10976919
2000	10713182	NR1A2	TR_b	NR2F6	EAR2	The physical interaction between Ear-2 and TRbeta1 was further confirmed by specific binding of Ear-2 to glutathione S-transferase-TRbeta1 . --- PMID:10713182
2000	10629053	NR1B	RARs	NR2B	RXRs	Expression of RARbeta is highly induced by retinoic acid (RA) through a RA response element (betaRARE) that is activated by heterodimers of RARs and retinoid X receptors (RXRs) . --- PMID:10629053
2000	10642314	NR1B	RAR	NR2B	RXR	Simultaneous treatment with an agonist (Ro40-6055) specific for retinoic acid receptor (RAR) and an agonist (Ro25-7836) specific for retinoid X receptor (RXR) suppressed the AT(1)-R mRNA expression comparable to that with treatment with atRA, suggesting that the RAR/RXR heterodimer mediates the effect of atRA in AT(1)-R downregulation . --- PMID:10642314
2000	10677278	NR1B	RAR	NR2B	RXR	Interestingly, on this response element the heterodimeric complexes of retinoid X receptor with the thyroid hormone receptor, the retinoic acid receptor and the benzoate ester receptor also displayed characteristic individual ligand-dependent complex formation . --- PMID:10677278
2000	10687848	NR1B	RAR	NR2B	RXR	This gene is regulated by retinoic acid through the heterodimer of retinoic acid receptor and retinoid x receptor . --- PMID:10687848
2000	10698945	NR1B	RAR	NR2B	RXR	The 9-cis retinoic acid receptor (retinoid X receptor, RXR) forms heterodimers with the all-trans retinoic acid receptor (RAR) and other nuclear receptors on DNA regulatory sites composed of tandem binding elements . --- PMID:10698945
2000	10698945	NR1B	RAR	NR2B	RXR	The protein-DNA contacts, the dimerization interface and the DNA curvature in the RXR-RAR complex are distinct from those of the RXR homodimer, which also binds DR1 . --- PMID:10698945
2000	10721933	NR1B	RAR	NR2B	RXR	RAR heterodimerize with RXR and mediate classic retinoid activity/toxicity . --- PMID:10721933
2000	10736427	NR1B	RAR	NR2B	RXR	One possible explanation for this result is that an RXR-RAR heterodimer in which both receptors are liganded is required for maximum expression of this critical component of the ATRA-induced differentiation pathway . --- PMID:10736427
2000	10778990	NR1B	RAR	NR2B	RXR	These results indicate that: (a) retinoid receptors are involved in the growth-inhibitory effects of retinoids; (b) RXR-RAR heterodimers rather than RXR-RXR homodimer are the major mediators of growth inhibition by retinoids in HNSCC cells; and (c) induction of apoptosis can account for one mechanism by which retinoids such as CD437 inhibit the growth of HNSCC cells . --- PMID:10778990
2000	10797258	NR1B	RAR	NR2B	RXR	Our results suggest that apoptosis induction by AHPN (CD437) may occur through interaction with another protein and is independent of the RAR/RXR-signaling pathways . --- PMID:10797258
2000	10828175	NR1B	RAR	NR2B	RXR	In the nucleus RA acts as a ligand to activate two families of transcription factors, the RA receptors (RAR) and the retinoid X receptors (RXR) which heterodimerize and bind to the upstream sequences of RA-responsive genes . --- PMID:10828175
2000	10850430	NR1B	RARs	NR2B	RXRs	RARs/RXRs form homodimers or heterodimers involved in ligand binding . --- PMID:10850430
2000	10860396	NR1B	RAR	NR2B	RXR	CRABPII, when combined with its retinoic acid (RA) ligand, interacts specifically with the liganded RA receptor complex (RAR.RXR), which is bound to the RA response elements of particular genes in order to greatly activate their expression . --- PMID:10860396
2000	10878809	NR1B	RAR	NR2B	RXR	The retinoid-X receptor (RXR) regulates multiple hormonal pathways through heterodimerization with nuclear receptors such as the all-trans retinoic acid receptor (RAR) . --- PMID:10878809
2000	10882070	NR1B	RAR	NR2B	RXR	The RAR-RXR heterodimer interface is similar to that observed in most nuclear receptor (NR) homodimers . --- PMID:10882070
2000	10919981	NR1B	RAR	NR2B	RXR	These data indicate that RARgamma is required for the formation of normal alveoli and alveolar elastic fibers in the mouse, and that RAR/RXR heterodimers are involved in alveolar morphogenesis . --- PMID:10919981
2000	10969805	NR1B	RAR	NR2B	RXR	We reveal that GM-CSF induces the expression of RAR alpha mRNA and protein and stimulates the binding of nuclear proteins to direct repeat 5, a consensus sequence with high affinity for RAR-RXR heterodimers . --- PMID:10969805
2000	10979971	NR1B	RAR	NR2B	RXR	A group of proteins was detected whose interaction with RXR/RAR is ligand inducible . --- PMID:10979971
2000	10979971	NR1B	RAR	NR2B	RXR	In addition to RXR/RAR, the DRIP component can interact directly with the APL-specific PML-RARalpha fusion protein . --- PMID:10979971
2000	10979971	NR1B	RAR	NR2B	RXR	Retinoic acid (RA) signaling is mediated by its nuclear receptors RXR and RAR, which bind to their cognate response elements as a heterodimer, RXR/RAR, and act in concert with coregulatory factors to regulate gene transcription on ligand binding . --- PMID:10979971
2000	10979971	NR1B	RAR	NR2B	RXR	The RXR/RAR-interacting proteins from NB4 were confirmed to be identical to the DRIP subunits by comparative electrophoresis, Western blot analysis, and in vitro protein interaction assay . --- PMID:10979971
2000	10979971	NR1B	RAR	NR2B	RXR	To identify specific cofactors that interact with the RXR/RAR heterodimer in acute promyelocytic leukemia (APL) cells, a double cistronic construct was used that allowed coexpression of the RXR LBD (ligand binding domain) with the RAR LBD as an affinity matrix to pull down interacting proteins from nuclear extracts prepared from a human APL cell line, NB4 . --- PMID:10979971
2000	10996432	NR1B	RAR	NR2B	RXR	In the present study, we investigated the effects of a nuclear receptor system constituted by retinoid X receptor (RXR) and its heterodimer partner on the aromatase activity in a cultured MCF-7 human breast cancer cell line, using each selective ligand for retinoic acid receptor (RAR) (TTNPB), RXR (LG100268), PPARgamma (troglitazone), and vitamin D(3) receptor (vitamin D(3)) . --- PMID:10996432
2000	10996432	NR1B	RAR	NR2B	RXR	This is the first demonstration that a nuclear receptor system constituted by a RAR:RXR heterodimer is involved in the regulation of aromatase activity in MCF-7 breast cancer cells . --- PMID:10996432
2000	11106744	NR1B	RAR	NR2B	RXR	Using a &quot;crude&quot; chromatin-based transcription system that mimics transactivation by RAR/RXR heterodimers in vivo, we could not demonstrate that chromatin remodeling was required to relieve nucleosomal repression . --- PMID:11106744
2000	11595822	NR1B	RARs	NR2B	RXR	Vitamin D and retinoic acid (RA) receptors (VDRs and RARs, respectively), bind as heterodimers with the retinoid X receptor (RXR) to hormone response elements (HREs) in target genes . --- PMID:11595822
2000	11022230	NR1B1	RAR_a	NR2B	RXR	Pharmacologic dosage of all-trans retinoic acid (ATRA) directly modulates PML-RAR alpha and its interaction with the nuclear receptor co-repressor complex, which restores the wild-type RAR alpha/RXR regulatory pathway and induces the transcriptional expression of downstream genes . --- PMID:11022230
2000	10721822	NR1B1	RAR_a	NR2B1	RXR_a	Retinoic acid, vitamin D3 and triiodothyronine regulate keratinocyte proliferation and differentiation--processes that are disturbed in psoriatic skin--via binding to nuclear receptors for retinoic acid (RAR-alpha,-gamma), vitamin D3 (VDR), thyroid hormone (TR-alpha,-beta) plus the common heterodimer partners, the 9-cis-retinoic acid receptors (RXR-alpha,-beta) . --- PMID:10721822
2000	10722729	NR1B1	RAR_a	NR2B1	RXR_a	Gel mobility shift assays demonstrated specific binding of RXRalpha:RARalpha heterodimers to the ntcp and mrp2 retinoid-response elements . --- PMID:10722729
2000	10869350	NR1B1	RAR_a	NR2B1	RXR_a	Thus, each partner of RARgamma/RXRalpha and RARalpha/RXRalpha heterodimers modulates the degradation of the other . --- PMID:10869350
2000	10915783	NR1B1	RAR_a	NR2B1	RXR_a	The present study demonstrates selective expression by ceramide of retinoic acid receptor-alpha (RAR-alpha) and retinoic X receptor-alpha (RXR-alpha) in osteoblastic MC3T3-E1 cells and a functional role of SPP-mediated AP-1 in the signaling mechanism of ligand-dependent transcriptional activity of heterodimers of these receptors in the cells . --- PMID:10915783
2000	11106744	NR1B1	RAR_a	NR2B1	RXR_a	Thus, both ATP-driven chromatin remodeling and HAT activities act in a temporally ordered and interdependent manner to alleviate the repressive effects of nucleosomal histones on transcription by RARalpha/RXRalpha heterodimers . --- PMID:11106744
2000	10721822	NR1B1	RAR_a	NR2B2	RXR_b	Retinoic acid, vitamin D3 and triiodothyronine regulate keratinocyte proliferation and differentiation--processes that are disturbed in psoriatic skin--via binding to nuclear receptors for retinoic acid (RAR-alpha,-gamma), vitamin D3 (VDR), thyroid hormone (TR-alpha,-beta) plus the common heterodimer partners, the 9-cis-retinoic acid receptors (RXR-alpha,-beta) . --- PMID:10721822
2000	10995752	NR1B1	RAR_a	NR2B2	RXR_b	Retinoic acid receptor alpha (RARalpha) transactivates the ALDH1 gene promoter through a complex with an RA response-like element (RARE) located at -91/-75 bp, which bound to the RARalpha/retinoid X receptor beta heterodimer . --- PMID:10995752
2000	10772826	NR1B1	RAR_a	NR4A1	NUR77	Nur77 bound RARalpha or RXRalpha in both yeast and mammalian two-hybrid tests, suggesting that direct protein-protein interaction between these receptors may mediate the inhibition . --- PMID:10772826
2000	10721822	NR1B3	RAR_g	NR2B1	RXR_a	Retinoic acid, vitamin D3 and triiodothyronine regulate keratinocyte proliferation and differentiation--processes that are disturbed in psoriatic skin--via binding to nuclear receptors for retinoic acid (RAR-alpha,-gamma), vitamin D3 (VDR), thyroid hormone (TR-alpha,-beta) plus the common heterodimer partners, the 9-cis-retinoic acid receptors (RXR-alpha,-beta) . --- PMID:10721822
2000	10869350	NR1B3	RAR_g	NR2B1	RXR_a	The degradation of RARgamma2 is entirely dependent on its phosphorylation and on its heterodimerization with liganded RXRalpha1 . --- PMID:10869350
2000	10869350	NR1B3	RAR_g	NR2B1	RXR_a	Thus, each partner of RARgamma/RXRalpha and RARalpha/RXRalpha heterodimers modulates the degradation of the other . --- PMID:10869350
2000	10721822	NR1B3	RAR_g	NR2B2	RXR_b	Retinoic acid, vitamin D3 and triiodothyronine regulate keratinocyte proliferation and differentiation--processes that are disturbed in psoriatic skin--via binding to nuclear receptors for retinoic acid (RAR-alpha,-gamma), vitamin D3 (VDR), thyroid hormone (TR-alpha,-beta) plus the common heterodimer partners, the 9-cis-retinoic acid receptors (RXR-alpha,-beta) . --- PMID:10721822
2000	10707558	NR1C	PPARs	NR2B	RXR	PPARs form a heterodimer with the retinoid X receptor(RXR) and bind to specific DNA sequences located upstream of peroxisome proliferator responsive genes and interact with co-activators, including SRC-1 family, CBP/p300 or TRAP/DRIP complex by ligand dependent way . --- PMID:10707558
2000	10721933	NR1C	PPAR	NR2B	RXR	RXR are more promiscuous, heterodimerizing with several other members of the steroid receptor superfamily [e.g., peroxisome proliferator-activated receptors (PPAR) or vitamin D receptors] . --- PMID:10721933
2000	10734046	NR1C	PPAR	NR2B	RXR	Gel shift analysis of the putative PPARgamma site demonstrates direct binding of PPAR/retinoid X receptor heterodimers to the PPRE in the CAP gene . --- PMID:10734046
2000	10777552	NR1C	PPAR	NR2B	RXR	The observation that both RXR and PPAR agonists can stimulate the transcription of genes implicated in lipid metabolism, suggest that rexinoids may also act as lipid-modifying agents and support a role of the permissive PPAR-RXR heterodimer in the control of insulin sensitivity . --- PMID:10777552
2000	10777552	NR1C	PPAR	NR2B	RXR	Through the use of heterodimer-selective compounds, it was demonstrated that the modulatory effect of these rexinoids on FATP-1 and ACS gene expression was mediated through activation of RXR in the context of the PPAR-RXR heterodimer . --- PMID:10777552
2000	10818235	NR1C	PPARs	NR2B	RXR	Peroxisome proliferator-activated receptors (PPARs) are nuclear receptors, which heterodimerize with the retinoid X receptor and bind to peroxisome proliferator response elements in the promoters of regulated genes . --- PMID:10818235
2000	11242473	NR1C	PPAR	NR2B	RXR	In the 5'-flanking region of rat CRBPII gene, two DR-1 type elements which consist of a direct repeat of the AGGTCA-like motif spaced by a single nucleotide have been identified as putative binding sites for a heterodimer of peroxisome proliferator-activated receptor (PPAR) and retinoid X-receptor (RXR) . --- PMID:11242473
2000	11330046	NR1C	PPAR	NR2B	RXR	Tissue and species responses to PPs depend on pharmacokinetics, relative abundance of PPAR isotypes, nature of PPRE in the upstream regions of target genes, the extent of competition or cross-talk among nuclear transcription factors for PPAR heterodimerization partner retinoid X receptor and the modulating role of coactivators and corepressors on ligand-dependent transcription of PPARs . --- PMID…
2000	11330046	NR1C	PPARs	NR2B	RXR	PPARs heterodimerize with 9-cis retinoic acid receptor (RXR), and bind to PP response element(s) (PPREs) on the target gene promoter to initiate inducible transcriptional activity . --- PMID:11330046
2000	11330047	NR1C	PPAR	NR2B	RXRs	In vitro studies have shown that all the mechanisms of the modulations are similarly mediated by PPAR and the response elements through heterodimerization with retinoid X receptors (RXRs) . --- PMID:11330047
2000	11471659	NR1C	PPARs	NR2B	RXRs	PPARs bind to PPREs as heterodimers with retinoid X receptors (RXRs) . --- PMID:11471659
2000	10825207	NR1C1	PPAR_a	NR2B	RXR	Although such mice are viable, molecular and biochemical parameters indicate that every one of the examined metabolic pathways in the liver (mediated by RXR heterodimerization with PPARalpha, CARbeta, PXR, LXR, and FXR) is compromised in the absence of RXRalpha . --- PMID:10825207
2000	10660604	NR1C1	PPAR_a	NR2B1	RXR_a	Transcription of these genes is mediated through the binding of peroxisome proliferator-activated receptor alpha (PPARalpha), which binds to a PPRE as a heterodimer with the 9-cis-retinoic acid receptor (RXRalpha) . --- PMID:10660604
2000	10708554	NR1C1	PPAR_a	NR2B1	RXR_a	Although previous data showed that the putative thiolase B PPRE located at -681/-669 bind the PPARalpha-RXRalpha heterodimer in vitro (Kliewer et al . --- PMID:10708554
2000	10744771	NR1C1	PPAR_a	NR2B1	RXR_a	Electrophoretic mobility shift assay (EMSA) showed no direct binding of in vitro synthesized PPARalpha/RXRalpha heterodimer to the DR1 sequence . --- PMID:10744771
2000	10787435	NR1C1	PPAR_a	NR2B1	RXR_a	However, PPARalpha/RXRalpha heterodimers did not bind this region . --- PMID:10787435
2000	11042130	NR1C1	PPAR_a	NR2B1	RXR_a	Gel-mobility-shift assays failed to detect any binding of PPAR alpha/RXR alpha dimers to any regions of the promoter containing potential binding sites . --- PMID:11042130
2000	11242473	NR1C1	PPAR_a	NR2B1	RXR_a	Electrophoretic mobility shift assay using the DR-1 type cis-elements of CRBP II gene showed that PPARalpha-RXRalpha heterodimer was capable of binding to these elements, and that nuclear extracts from the jejunum of rats fed the high-fat diet gave greater density of retarded bands than those of rats fed a fat-free diet . --- PMID:11242473
2000	10764590	NR1C3	PPAR_g	NR2B	RXR	Peroxisome proliferator-activated receptor (PPAR)gamma is a nuclear receptor that, acting as a heterodimer with RXR, mediates a variety of cellular effects including adipocyte-differentiation . --- PMID:10764590
2000	10814527	NR1C3	PPAR_g	NR2B	RXR	PPARgamma exerts a transcriptional activity as a PPARgamma:RXR heterodimer . --- PMID:10814527
2000	10814527	NR1C3	PPAR_g	NR2B	RXR	These results suggest that Tro directly inhibit the aromatase activity in human granulosa cells probably via nuclear receptor system PPARgamma:RXR heterodimer . --- PMID:10814527
2000	10935544	NR1C3	PPAR_g	NR2B	RXR	Analysis of interactions between RXR-PPARgamma heterodimers and coactivator nuclear receptor boxes suggests that RXR and PPARgamma can distinguish among coactivators by recognizing distinct structural features of nuclear receptor boxes . --- PMID:10935544
2000	10935544	NR1C3	PPAR_g	NR2B	RXR	RXR-PPARgamma (retinoid X receptor-peroxisome proliferator-activated receptor-gamma) heterodimers play important roles in adipocyte and macrophage differentiation and have been implicated as therapeutic targets in diabetes, atherosclerosis, and cancer . --- PMID:10935544
2000	10976920	NR1C3	PPAR_g	NR2B	RXR	This novel PPARgamma antagonist does not block adipocyte differentiation induced by a ligand for the retinoid X receptor (RXR), the heterodimeric partner for PPARgamma, or by a differentiation cocktail containing insulin, dexamethasone, and 1-methyl-3-isobutylxanthine . --- PMID:10976920
2000	10996432	NR1C3	PPAR_g	NR2B	RXR	In the present study, we investigated the effects of a nuclear receptor system constituted by retinoid X receptor (RXR) and its heterodimer partner on the aromatase activity in a cultured MCF-7 human breast cancer cell line, using each selective ligand for retinoic acid receptor (RAR) (TTNPB), RXR (LG100268), PPARgamma (troglitazone), and vitamin D(3) receptor (vitamin D(3)) . --- PMID:10996432
2000	11027271	NR1C3	PPAR_g	NR2B	RXR	Here we report that PPARgamma and RXR selectively interacted with DRIP205 and p160 proteins in a ligand-dependent manner . --- PMID:11027271
2000	11027271	NR1C3	PPAR_g	NR2B	RXR	PPARgamma binds to DNA as a heterodimer with retinoid X receptor (RXR), and PPARgamma-RXR can be activated by ligands specific for either receptor; the presence of both ligands can result in a cooperative effect on the transactivation of target genes . --- PMID:11027271
2000	10860864	NR1C3	PPAR_g	NR2B1	RXR_a	Dimerization of PPAR gamma with RXR alpha and occupancy by both ligands is required for maximal activation . --- PMID:10860864
2000	10860864	NR1C3	PPAR_g	NR2B1	RXR_a	The precise nature of this cooperative interaction between PPAR gamma and RXR alpha remains to be determined . --- PMID:10860864
2000	10882139	NR1C3	PPAR_g	NR2B1	RXR_a	The PPARgamma/RXRalpha heterodimer is asymmetric, with each LBD deviated approximately 10 degrees from the C2 symmetry, allowing the PPARgamma AF-2 helix to interact with helices 7 and 10 of RXRalpha . --- PMID:10882139
2000	10882139	NR1C3	PPAR_g	NR2B1	RXR_a	The heterodimer interface is composed of conserved motifs in PPARgamma and RXRalpha that form a coiled coil along helix 10 with additional charge interactions from helices 7 and 9 . --- PMID:10882139
2000	10882139	NR1C3	PPAR_g	NR2B1	RXR_a	The nuclear receptor PPARgamma/RXRalpha heterodimer regulates glucose and lipid homeostasis and is the target for the antidiabetic drugs GI262570 and the thiazolidinediones (TZDs) . --- PMID:10882139
2000	10969836	NR1C3	PPAR_g	NR2B1	RXR_a	Electrophoretic mobility shift assay using nuclear extracts of CV-1 cells, which were transfected with various combinations of PPARs or RXR-alpha expression plasmids, revealed that heterodimers of PPAR-gamma and RXR-alpha preferentially bound to GLUT2-PPRE . --- PMID:10969836
2000	10969836	NR1C3	PPAR_g	NR2B1	RXR_a	Introduction of mutations in GLUT2-PPRE resulted in loss of transactivational effects of the PPAR-gamma/RXR-alpha heterodimer . --- PMID:10969836
2000	10882139	NR1C3	PPAR_g	NR2B2	RXR_b	The structures provide a molecular understanding of the ability of RXR to heterodimerize with many nuclear receptors and of the permissive activation of the PPARgamma/RXRbeta heterodimer by 9cRA . --- PMID:10882139
2000	10825207	NR1H	LXR	NR2B	RXR	Although such mice are viable, molecular and biochemical parameters indicate that every one of the examined metabolic pathways in the liver (mediated by RXR heterodimerization with PPARalpha, CARbeta, PXR, LXR, and FXR) is compromised in the absence of RXRalpha . --- PMID:10825207
2000	10924356	NR1H	LXR	NR2B	RXR	The responsible control element was mapped to an imperfect direct repeat of the nuclear receptor half-site TGACCT separated by four bases (DR-4) that binds LXR/RXR heterodimers . --- PMID:10924356
2000	10924356	NR1H	LXR	NR2B	RXR	These findings raise the possibility that ligands that activate the LXR-RXR heterodimer may be useful for the therapeutic modulation of the ABC1 pathway . --- PMID:10924356
2000	10968783	NR1H	LXRs	NR2B	RXR	Studies with receptor-selective agonists revealed that oxysterol receptors (LXRs) and the bile acid receptor (FXR) are the RXR heterodimeric partners that mediate these effects by regulating expression of the reverse cholesterol transporter, ABC1, and the rate-limiting enzyme of bile acid synthesis, CYP7A1, respectively . --- PMID:10968783
2000	11090130	NR1H	LXR	NR2B	RXR	SREBP-1c expression was markedly increased in mouse tissues in an LXR-dependent manner by dietary cholesterol and synthetic agonists for both LXR and its heterodimer partner, the retinoid X receptor (RXR) . --- PMID:11090130
2000	10890879	NR1H3	LXR_a	NR2B1	RXR_a	LXRalpha forms a heterodimer with RXRalpha, another member of this family, to regulate the expression of cholesterol 7alpha-hydroxylase by means of binding to the DR4-type cis-element . --- PMID:10890879
2000	10744760	NR1H4	FXR	NR2B	RXR	In order to determine the optimal DNA binding sequence for the FXR/RXR heterodimer, we have utilized the selected and amplified binding sequence imprinting technique . --- PMID:10744760
2000	10744760	NR1H4	FXR	NR2B	RXR	The farnesoid X-activated receptor (FXR; NR1H4) is a member of the nuclear hormone receptor superfamily and functions as a heterodimer with the 9-cis-retinoic acid receptor (RXR) . --- PMID:10744760
2000	10744760	NR1H4	FXR	NR2B	RXR	These studies demonstrated that the FXR/RXR heterodimer binds to the consensus IR-1 sequence with the highest affinity, although FXR/RXR can bind to and activate through a variety of elements including IR-1 elements with changes in the core half-site sequence, spacing nucleotide, and flanking nucleotides . --- PMID:10744760
2000	10744760	NR1H4	FXR	NR2B	RXR	This technique identified a number of related sequences that interacted with FXR/RXR in vitro . --- PMID:10744760
2000	10825207	NR1H4	FXR	NR2B	RXR	Although such mice are viable, molecular and biochemical parameters indicate that every one of the examined metabolic pathways in the liver (mediated by RXR heterodimerization with PPARalpha, CARbeta, PXR, LXR, and FXR) is compromised in the absence of RXRalpha . --- PMID:10825207
2000	10968783	NR1H4	FXR	NR2B	RXR	Studies with receptor-selective agonists revealed that oxysterol receptors (LXRs) and the bile acid receptor (FXR) are the RXR heterodimeric partners that mediate these effects by regulating expression of the reverse cholesterol transporter, ABC1, and the rate-limiting enzyme of bile acid synthesis, CYP7A1, respectively . --- PMID:10968783
2000	10698207	NR1I1	VDR	NR1I1	VDR	In this report, we analyzed the effect of nuclear receptor coactivators (SRC-1 and TRAM-1) on VDR homodimer and VDR/RXR heterodimer formation by electrophoretic mobility shift assay . --- PMID:10698207
2000	10698207	NR1I1	VDR	NR1I1	VDR	Our studies suggest the important role of VDR homodimers, in addition to VDR/RXR heterodimers, in vitamin D-induced transactivation . --- PMID:10698207
2000	10627291	NR1I1	VDR	NR2B	RXR	In this study, the specific interaction of the heterodimeric complex of two zinc finger transcription factors, 1alpha,25-dihydroxyvitamin D(3) (1alpha,25(OH)(2)D(3)) receptor (VDR) and retinoid X receptor (RXR) with 1alpha,25(OH)(2)D(3) response elements (VDREs), was used as a model system . --- PMID:10627291
2000	10648648	NR1I1	VDR	NR2B	RXR	In this study, DNA-dependent limited protease digestion assays and gel shift clipping assays were used for the analysis of VDR conformations and showed the same high ligand sensitivity for VD response element-bound VDR-RXR heterodimers (EC(50) of 0.1 nM for VD) . --- PMID:10648648
2000	10648648	NR1I1	VDR	NR2B	RXR	Taken together, the analysis of VDR conformations in solution in comparison to those of DNA-complexed VDR-RXR heterodimers allows a differentiation to be drawn between DNA-dependent and DNA-independent VD signaling pathways that can in turn be used for the identification of pathway selective VDR agonists . --- PMID:10648648
2000	10648648	NR1I1	VDR	NR2B	RXR	The vitamin D(3) receptor (VDR) is the nuclear receptor for 1alpha, 25-dihydroxyvitamin D(3) (VD) that acts primarily as a heterodimer with the retinoid X receptor (RXR) on different types of VD response elements, i.e., DNA-bound VDR-RXR heterodimers are the molecular switches in nuclear VD signaling pathways . --- PMID:10648648
2000	10673374	NR1I1	VDR	NR2B	RXR	These results suggest that several protein-protein interactions, including VDR association with RXR and VIP(170), are required for stabilization of a multimeric complex that transduces the signal for 1,25(OH)(2)D(3)-elicited transactivation . --- PMID:10673374
2000	10673374	NR1I1	VDR	NR2B	RXR	Unlike L254G hVDR, a heterodimerization mutant with an intact AF-2, the E420A mutant is only partially attenuated in its association with the retinoid X receptor (RXR) DNA-binding partner . --- PMID:10673374
2000	10681591	NR1I1	VDR	NR2B	RXR	Furthermore, we found that the activation function-2 (AF-2) domain of the retinoid X receptor interferes with RAC3 binding to a DNA-bound VDR/retinoid X receptor (RXR) heterodimer, whereas the VDR AF-2 domain is required for this interaction . --- PMID:10681591
2000	10698207	NR1I1	VDR	NR2B	RXR	In this report, we analyzed the effect of nuclear receptor coactivators (SRC-1 and TRAM-1) on VDR homodimer and VDR/RXR heterodimer formation by electrophoretic mobility shift assay . --- PMID:10698207
2000	10698207	NR1I1	VDR	NR2B	RXR	Our studies suggest the important role of VDR homodimers, in addition to VDR/RXR heterodimers, in vitamin D-induced transactivation . --- PMID:10698207
2000	10698207	NR1I1	VDR	NR2B	RXRs	Although VDR forms stable heterodimer complex with retinoid X receptors (RXRs) on vitamin D-response elements (VDREs), it is still not clear whether VDR/RXR heterodimers are the only VDR complexes responsible for vitamin D-mediated gene transcription . --- PMID:10698207
2000	10721933	NR1I1	VDR	NR2B	RXR	RXR are more promiscuous, heterodimerizing with several other members of the steroid receptor superfamily [e.g., peroxisome proliferator-activated receptors (PPAR) or vitamin D receptors] . --- PMID:10721933
2000	10733574	NR1I1	VDR	NR2B	RXR	Although the second motif of DRIP205 is required only for VDR binding in vitro, both motifs are used in the context of an retinoid X receptor-VDR heterodimer on DNA and in transactivation in vivo . --- PMID:10733574
2000	10809746	NR1I1	VDR	NR2B	RXR	Collectively, these mutations also suppressed association of VDR with the coactivators GRIP1 and steroid receptor coactivator 1 in vitro but had little or no effect on ligand binding, heterodimerization with the retinoid X receptor, or association with a VDR-specific DNA recognition element . --- PMID:10809746
2000	10825392	NR1I1	VDR	NR2B	RXR	A more accurate description of the gene regulatory potential of VDR agonists was obtained with all tested VDR agonists by analyzing VDR conformations in the context of VDRE-bound VDR-retinoid X receptor heterodimers, in such assays as gel supershift, gel shift clipping, and limited protease digestion in the presence of DNA and cofactor . --- PMID:10825392
2000	10828308	NR1I1	VDR	NR2B	RXR	The assessment of a ligand/VDR/Retinoid X receptor complex formation using a two-hybrid luciferase assay revealed that the liganded VDR has high potency to form a heterodimer, but this could not explain the high biological potency of the 19-nor analogs . --- PMID:10828308
2000	10891484	NR1I1	VDR	NR2B	RXR	Furthermore, we show that the presence and proper spacing of both RBD-1 and RBD-2 are required for an optimal association of TRAP220 with RXR-TR or RXR-VDR heterodimers bound to DNA and for TRAP220 coactivator function . --- PMID:10891484
2000	10893342	NR1I1	VDR	NR2B	RXR	Electrophoretic mobility shift experiments did not reveal a direct effect of recombinant NF-kappaB or its individual subunits on the binding of heterodimeric VDR-RXR to DNA . --- PMID:10893342
2000	10927029	NR1I1	VDR	NR2B	RXR	These different responses may be related to the alterations in conformation state of the hVDR/hRXR heterodimer . --- PMID:10927029
2000	10927029	NR1I1	VDR	NR2B	RXR	We also monitored the effect of the three compounds on the induction of mRNA for CaATPase and for 25-hydroxyvitamin D-24-hydroxylase in the kidney and intestine, on plasma vitamin D metabolite levels, and on the capacity to evoke modification in the vitamin D receptor/retinoic acid X receptor (VDR/RXR) heterodimer conformation . --- PMID:10927029
2000	10996432	NR1I1	VDR	NR2B	RXR	In the present study, we investigated the effects of a nuclear receptor system constituted by retinoid X receptor (RXR) and its heterodimer partner on the aromatase activity in a cultured MCF-7 human breast cancer cell line, using each selective ligand for retinoic acid receptor (RAR) (TTNPB), RXR (LG100268), PPARgamma (troglitazone), and vitamin D(3) receptor (vitamin D(3)) . --- PMID:10996432
2000	11001945	NR1I1	VDR	NR2B	RXR	This effect of RXR to promote nuclear accumulation and intranuclear targeting contributes to the regulation of VDR activity and probably the activity of other heterodimerization partners . --- PMID:11001945
2000	11001945	NR1I1	VDR	NR2B	RXR	Fluorescence resonance energy transfer microscopy (FRET) demonstrated that the unliganded GFP-VDR and RXR-BFP form heterodimers . --- PMID:11001945
2000	11034212	NR1I1	VDR	NR2B	RXR	We show that RXRalpha has key roles in hair cycling, probably through RXR/VDR heterodimers, and in epidermal keratinocyte proliferation and differentiation . --- PMID:11034212
2000	11073980	NR1I1	VDR	NR2B	RXR	Furthermore, a retinoid X receptor-VDR heterodimer in which both receptors lack the core C-terminal AF2 domain can recruit coactivators in the presence, but not in the absence, of Ets-1 . --- PMID:11073980
2000	11085922	NR1I1	VDR	NR2B	RXR	In this study, all presently known natural DR3-type VDREs have been compared and classified on the basis of their complex-formation with VDR-RXR heterodimers and their ability to stabilize VDR-RXR heterodimer conformations . --- PMID:11085922
2000	11085922	NR1I1	VDR	NR2B	RXR	Based on the affinity of each VDRE for VDR-RXR heterodimers, the DR3-type VDREs were divided into three classes . --- PMID:11085922
2000	11085922	NR1I1	VDR	NR2B	RXR	No significant differences in the 1alpha,25(OH)(2)D(3)-modulated interactions of the DR3-type VDRE-complexed VDR-RXR heterodimer with the co-activator SRC-1 (steroid receptor co-activator-1) or the co-repressor NCoR (nuclear receptor co-repressor) were found . --- PMID:11085922
2000	11085922	NR1I1	VDR	NR2B	RXR	Taken together, the affinity for VDR-RXR heterodimers appears to be the major discriminating parameter between natural DR3-type VDREs . --- PMID:11085922
2000	11085922	NR1I1	VDR	NR2B	RXR	The vitamin D(3) receptor (VDR), which is the nuclear receptor for 1alpha,25-dihydroxyvitamin D(3) [1alpha,25(OH)(2)D(3)], acts primarily as a heterodimer with the retinoid X receptor (RXR) and binds preferentially to directly repeated arrangements of two hexameric binding sites with three spacing nucleotides [DR3-type vitamin D response elements (VDREs)] . --- PMID:11085922
2000	11094341	NR1I1	VDR	NR2B	RXR	Both antagonists were shown to act via the same mechanisms: they selectively stabilize an antagonistic conformation of the ligand-binding domain of the VDR within VDR-RXR-VDRE complexes, which then inhibits the interaction of the VDR with coactivator proteins and an induction of transactivation . --- PMID:11094341
2000	11094341	NR1I1	VDR	NR2B	RXR	CONCLUSIONS: A novel, more potent VDR antagonist, ZK168281, was identified, which stabilizes VDR-RXR heterodimers in living cells in a different conformation than agonists . --- PMID:11094341
2000	11094341	NR1I1	VDR	NR2B	RXR	Interestingly, cells that have been treated with antagonists were found to contain VDR-RXR heterodimers in a different conformation than cells that were stimulated with an agonist . --- PMID:11094341
2000	11124027	NR1I1	VDR	NR2B	RXR	This was confirmed by a quenching effect of overexpressed NCoR on agonist-induced gene activity mediated by VDR-RXR heterodimers . --- PMID:11124027
2000	11595822	NR1I1	VDR	NR2B	RXR	However, VDR/RXR heterodimers bind in a transcriptionally unproductive manner and without a defined polarity on certain RA response elements, and under these circumstances vitamin D inhibits the response to RA . --- PMID:11595822
2000	11595822	NR1I1	VDR	NR2B	RXR	Vitamin D and retinoic acid (RA) receptors (VDRs and RARs, respectively), bind as heterodimers with the retinoid X receptor (RXR) to hormone response elements (HREs) in target genes . --- PMID:11595822
2000	10692108	NR1I1	VDR	NR2B1	RXR_a	To gain more insight in the role of the vitamin D system in epidermal differentiation, we studied the expression of the vitamin D receptor and its heterodimeric partner retinoid X receptor alpha in cultured normal human keratinocytes during squamous differentiation, as triggered by different approaches . --- PMID:10692108
2000	10721822	NR1I1	VDR	NR2B1	RXR_a	Retinoic acid, vitamin D3 and triiodothyronine regulate keratinocyte proliferation and differentiation--processes that are disturbed in psoriatic skin--via binding to nuclear receptors for retinoic acid (RAR-alpha,-gamma), vitamin D3 (VDR), thyroid hormone (TR-alpha,-beta) plus the common heterodimer partners, the 9-cis-retinoic acid receptors (RXR-alpha,-beta) . --- PMID:10721822
2000	11001945	NR1I1	VDR	NR2B1	RXR_a	The vitamin D receptor (VDR) acts as heterodimer with the retinoid X receptor alpha (RXR) to control transcriptional activity of target genes . --- PMID:11001945
2000	11062020	NR1I1	VDR	NR2B1	RXR_a	While hVDR and hRXRalpha were capable of complexing with a rat osteocalcin DR3 VDRE, EMSA analysis of the potential VDRE from the hPMCA1 gene did not show interaction of either nuclear receptor . --- PMID:11062020
2000	11075811	NR1I1	VDR	NR2B1	RXR_a	We found that heterodimerization of the ligand-binding domains of RXRalpha and VDR was primarily deltanoid dependent as was the interaction of VDR with the SRC-1 or with GRIP-1 . --- PMID:11075811
2000	11076030	NR1I1	VDR	NR2B1	RXR_a	In electrophoretic mobility shift assays using in vitro translated proteins, the rCx-480 element formed stronger complexes with thyroid hormone receptor alpha/retinoid X receptor alpha heterodimers than with vitamin D receptor/retinoid X receptor alpha heterodimers . --- PMID:11076030
2000	10721822	NR1I1	VDR	NR2B2	RXR_b	Retinoic acid, vitamin D3 and triiodothyronine regulate keratinocyte proliferation and differentiation--processes that are disturbed in psoriatic skin--via binding to nuclear receptors for retinoic acid (RAR-alpha,-gamma), vitamin D3 (VDR), thyroid hormone (TR-alpha,-beta) plus the common heterodimer partners, the 9-cis-retinoic acid receptors (RXR-alpha,-beta) . --- PMID:10721822
2000	10825207	NR1I2	PXR	NR2B	RXR	Although such mice are viable, molecular and biochemical parameters indicate that every one of the examined metabolic pathways in the liver (mediated by RXR heterodimerization with PPARalpha, CARbeta, PXR, LXR, and FXR) is compromised in the absence of RXRalpha . --- PMID:10825207
2000	11090943	NR1I2	PXR	NR2B	RXR	Second, PXR binds as a heterodimer with the retinoid X receptor (RXR) to xenobiotic response elements that have been identified in CYP3A gene promoters . --- PMID:11090943
2000	10860926	NR1I2	PXR	NR2B1	RXR_a	This study demonstrates that DexRE-2 is the key element within the CYP3A23 proximal promoter, conferring ligand sensitivity via its interaction with the PXR/RXRalpha heterodimer . --- PMID:10860926
2000	10908304	NR1I2	PXR	NR2B1	RXR_a	Furthermore, dexamethasone induces the accumulation of a RXRalpha-immunoreactive protein and increases the nuclear level of RXRalpha:PXR heterodimer as shown by gel shift assays with a CYP3A4 ER6 PXRE probe . --- PMID:10908304
2000	10825207	NR1I3	CAR	NR2B	RXR	Although such mice are viable, molecular and biochemical parameters indicate that every one of the examined metabolic pathways in the liver (mediated by RXR heterodimerization with PPARalpha, CARbeta, PXR, LXR, and FXR) is compromised in the absence of RXRalpha . --- PMID:10825207
2000	11027630	NR1I3	CAR	NR2B	RXR	In response to PB exposure, CAR in the cytoplasm translocates into the nucleus, forms a heterodimer with the retinoid X receptor, and activates the PB response enhancer element leading to the concerted induction of numerous genes . --- PMID:11027630
2000	11027641	NR1I3	CAR	NR2B	RXR	These results suggest that: (1) ASE, an inverse agonist for the constitutive androstane receptor (CAR), does not play a major role in the suppression of the CYP2B; (2) 9-cis-RA suppresses CYP2B induction by reducing ligand-free retinoid X-receptors (RXR) available for dimerization with the CAR; and (3) enzymes responsible for RA formation play an important role in the mechanism governing CYP2B re…
2000	11093784	NR1I3	CAR	NR2B	RXR	CAR is a member of the nuclear receptor family (NR1) mostly expressed in the liver, which heterodimerizes with retinoid X receptor (RXR) and was shown to transactivate both the phenobarbital responsive element module of the human CYP2B6 gene and the CYP3A4 xenobiotic response element . --- PMID:11093784
2000	10594021	NR2A	HNF4	NR0B2	SHP	SHP interacts with the same HNF-4 surface recognized by transcriptional coactivators and competes with them for binding in vivo . --- PMID:10594021
2000	10594021	NR2A	HNF4	NR0B2	SHP	The minimal SHP sequences previously found to be required for interaction with other receptors are sufficient for interaction with HNF-4, although deletion results indicate that additional C-terminal sequences are necessary for full binding and coactivator competition . --- PMID:10594021
2000	10993727	NR2A1	HNF4_a	NR2A1	HNF4_a	Hepatocyte nuclear factor 4alpha (HNF4alpha) (NR2A1), an orphan member of the nuclear receptor superfamily, binds DNA exclusively as a homodimer even though it is very similar in amino acid sequence to retinoid X receptor alpha (RXRalpha), which heterodimerizes readily with other receptors . --- PMID:10993727
2000	10594021	NR2B	RXR	NR0B2	SHP	SHP also competes with coactivators for binding to ligand-activated RXR, and based on the ligand-dependent interaction with other nuclear receptors, it is likely that coactivator competition is a general feature of SHP-mediated repression . --- PMID:10594021
2000	10594021	NR2B	RXR	NR0B2	SHP	The minimal receptor interaction domain of SHP is sufficient for full interaction with RXR, as previously described . --- PMID:10594021
2000	10677278	NR2B	RXR	NR1A	TR	Interestingly, on this response element the heterodimeric complexes of retinoid X receptor with the thyroid hormone receptor, the retinoic acid receptor and the benzoate ester receptor also displayed characteristic individual ligand-dependent complex formation . --- PMID:10677278
2000	10691308	NR2B	RXR	NR1A	TR	These results indicate that (1) T3 reduced TRbeta homodimerization in solution but does not effect DNA binding of formed homodimers; (2) T3 does not influence DNA binding affinity of TR/RxR heterodimers; and (3) TRbeta mutant R316H homodimers have reduced DNA binding affinity but homodimerization and heterodimerization in solution does not differ from WT TRbeta . --- PMID:10691308
2000	10845098	NR2B	RXRs	NR1A	TRs	Thyroid hormone receptors often form heterodimers with retinoid X receptors . --- PMID:10845098
2000	10891484	NR2B	RXR	NR1A	TR	Furthermore, we show that the presence and proper spacing of both RBD-1 and RBD-2 are required for an optimal association of TRAP220 with RXR-TR or RXR-VDR heterodimers bound to DNA and for TRAP220 coactivator function . --- PMID:10891484
2000	11018031	NR2B	RXRs	NR1A	vERBA	v-ErbA and other members of this family can bind as homodimers and heterodimers with retinoid X receptors to specific DNA sequences arranged as direct, inverted, or everted repeats . --- PMID:11018031
2000	11026556	NR2B	RXR	NR1A	TR	For example, heterodimers of retinoid X receptors (RXR) and TR bind to T3 response elements (T3RE) with higher affinity and modulate transcription more effectively than TR homodimers . --- PMID:11026556
2000	10629053	NR2B	RXRs	NR1B	RARs	Expression of RARbeta is highly induced by retinoic acid (RA) through a RA response element (betaRARE) that is activated by heterodimers of RARs and retinoid X receptors (RXRs) . --- PMID:10629053
2000	10642314	NR2B	RXR	NR1B	RAR	Simultaneous treatment with an agonist (Ro40-6055) specific for retinoic acid receptor (RAR) and an agonist (Ro25-7836) specific for retinoid X receptor (RXR) suppressed the AT(1)-R mRNA expression comparable to that with treatment with atRA, suggesting that the RAR/RXR heterodimer mediates the effect of atRA in AT(1)-R downregulation . --- PMID:10642314
2000	10677278	NR2B	RXR	NR1B	RAR	Interestingly, on this response element the heterodimeric complexes of retinoid X receptor with the thyroid hormone receptor, the retinoic acid receptor and the benzoate ester receptor also displayed characteristic individual ligand-dependent complex formation . --- PMID:10677278
2000	10687848	NR2B	RXR	NR1B	RAR	This gene is regulated by retinoic acid through the heterodimer of retinoic acid receptor and retinoid x receptor . --- PMID:10687848
2000	10698945	NR2B	RXR	NR1B	RAR	The 9-cis retinoic acid receptor (retinoid X receptor, RXR) forms heterodimers with the all-trans retinoic acid receptor (RAR) and other nuclear receptors on DNA regulatory sites composed of tandem binding elements . --- PMID:10698945
2000	10698945	NR2B	RXR	NR1B	RAR	The protein-DNA contacts, the dimerization interface and the DNA curvature in the RXR-RAR complex are distinct from those of the RXR homodimer, which also binds DR1 . --- PMID:10698945
2000	10721933	NR2B	RXR	NR1B	RAR	RAR heterodimerize with RXR and mediate classic retinoid activity/toxicity . --- PMID:10721933
2000	10736427	NR2B	RXR	NR1B	RAR	One possible explanation for this result is that an RXR-RAR heterodimer in which both receptors are liganded is required for maximum expression of this critical component of the ATRA-induced differentiation pathway . --- PMID:10736427
2000	10778990	NR2B	RXR	NR1B	RAR	These results indicate that: (a) retinoid receptors are involved in the growth-inhibitory effects of retinoids; (b) RXR-RAR heterodimers rather than RXR-RXR homodimer are the major mediators of growth inhibition by retinoids in HNSCC cells; and (c) induction of apoptosis can account for one mechanism by which retinoids such as CD437 inhibit the growth of HNSCC cells . --- PMID:10778990
2000	10797258	NR2B	RXR	NR1B	RAR	Our results suggest that apoptosis induction by AHPN (CD437) may occur through interaction with another protein and is independent of the RAR/RXR-signaling pathways . --- PMID:10797258
2000	10828175	NR2B	RXR	NR1B	RAR	In the nucleus RA acts as a ligand to activate two families of transcription factors, the RA receptors (RAR) and the retinoid X receptors (RXR) which heterodimerize and bind to the upstream sequences of RA-responsive genes . --- PMID:10828175
2000	10850430	NR2B	RXRs	NR1B	RARs	RARs/RXRs form homodimers or heterodimers involved in ligand binding . --- PMID:10850430
2000	10860396	NR2B	RXR	NR1B	RAR	CRABPII, when combined with its retinoic acid (RA) ligand, interacts specifically with the liganded RA receptor complex (RAR.RXR), which is bound to the RA response elements of particular genes in order to greatly activate their expression . --- PMID:10860396
2000	10878809	NR2B	RXR	NR1B	RAR	The retinoid-X receptor (RXR) regulates multiple hormonal pathways through heterodimerization with nuclear receptors such as the all-trans retinoic acid receptor (RAR) . --- PMID:10878809
2000	10882070	NR2B	RXR	NR1B	RAR	The RAR-RXR heterodimer interface is similar to that observed in most nuclear receptor (NR) homodimers . --- PMID:10882070
2000	10919981	NR2B	RXR	NR1B	RAR	These data indicate that RARgamma is required for the formation of normal alveoli and alveolar elastic fibers in the mouse, and that RAR/RXR heterodimers are involved in alveolar morphogenesis . --- PMID:10919981
2000	10969805	NR2B	RXR	NR1B	RAR	We reveal that GM-CSF induces the expression of RAR alpha mRNA and protein and stimulates the binding of nuclear proteins to direct repeat 5, a consensus sequence with high affinity for RAR-RXR heterodimers . --- PMID:10969805
2000	10979971	NR2B	RXR	NR1B	RAR	A group of proteins was detected whose interaction with RXR/RAR is ligand inducible . --- PMID:10979971
2000	10979971	NR2B	RXR	NR1B	RAR	In addition to RXR/RAR, the DRIP component can interact directly with the APL-specific PML-RARalpha fusion protein . --- PMID:10979971
2000	10979971	NR2B	RXR	NR1B	RAR	Retinoic acid (RA) signaling is mediated by its nuclear receptors RXR and RAR, which bind to their cognate response elements as a heterodimer, RXR/RAR, and act in concert with coregulatory factors to regulate gene transcription on ligand binding . --- PMID:10979971
2000	10979971	NR2B	RXR	NR1B	RAR	The RXR/RAR-interacting proteins from NB4 were confirmed to be identical to the DRIP subunits by comparative electrophoresis, Western blot analysis, and in vitro protein interaction assay . --- PMID:10979971
2000	10979971	NR2B	RXR	NR1B	RAR	To identify specific cofactors that interact with the RXR/RAR heterodimer in acute promyelocytic leukemia (APL) cells, a double cistronic construct was used that allowed coexpression of the RXR LBD (ligand binding domain) with the RAR LBD as an affinity matrix to pull down interacting proteins from nuclear extracts prepared from a human APL cell line, NB4 . --- PMID:10979971
2000	10996432	NR2B	RXR	NR1B	RAR	In the present study, we investigated the effects of a nuclear receptor system constituted by retinoid X receptor (RXR) and its heterodimer partner on the aromatase activity in a cultured MCF-7 human breast cancer cell line, using each selective ligand for retinoic acid receptor (RAR) (TTNPB), RXR (LG100268), PPARgamma (troglitazone), and vitamin D(3) receptor (vitamin D(3)) . --- PMID:10996432
2000	10996432	NR2B	RXR	NR1B	RAR	This is the first demonstration that a nuclear receptor system constituted by a RAR:RXR heterodimer is involved in the regulation of aromatase activity in MCF-7 breast cancer cells . --- PMID:10996432
2000	11106744	NR2B	RXR	NR1B	RAR	Using a &quot;crude&quot; chromatin-based transcription system that mimics transactivation by RAR/RXR heterodimers in vivo, we could not demonstrate that chromatin remodeling was required to relieve nucleosomal repression . --- PMID:11106744
2000	11595822	NR2B	RXR	NR1B	RARs	Vitamin D and retinoic acid (RA) receptors (VDRs and RARs, respectively), bind as heterodimers with the retinoid X receptor (RXR) to hormone response elements (HREs) in target genes . --- PMID:11595822
2000	11022230	NR2B	RXR	NR1B1	RAR_a	Pharmacologic dosage of all-trans retinoic acid (ATRA) directly modulates PML-RAR alpha and its interaction with the nuclear receptor co-repressor complex, which restores the wild-type RAR alpha/RXR regulatory pathway and induces the transcriptional expression of downstream genes . --- PMID:11022230
2000	10707558	NR2B	RXR	NR1C	PPARs	PPARs form a heterodimer with the retinoid X receptor(RXR) and bind to specific DNA sequences located upstream of peroxisome proliferator responsive genes and interact with co-activators, including SRC-1 family, CBP/p300 or TRAP/DRIP complex by ligand dependent way . --- PMID:10707558
2000	10721933	NR2B	RXR	NR1C	PPAR	RXR are more promiscuous, heterodimerizing with several other members of the steroid receptor superfamily [e.g., peroxisome proliferator-activated receptors (PPAR) or vitamin D receptors] . --- PMID:10721933
2000	10734046	NR2B	RXR	NR1C	PPAR	Gel shift analysis of the putative PPARgamma site demonstrates direct binding of PPAR/retinoid X receptor heterodimers to the PPRE in the CAP gene . --- PMID:10734046
2000	10777552	NR2B	RXR	NR1C	PPAR	The observation that both RXR and PPAR agonists can stimulate the transcription of genes implicated in lipid metabolism, suggest that rexinoids may also act as lipid-modifying agents and support a role of the permissive PPAR-RXR heterodimer in the control of insulin sensitivity . --- PMID:10777552
2000	10777552	NR2B	RXR	NR1C	PPAR	Through the use of heterodimer-selective compounds, it was demonstrated that the modulatory effect of these rexinoids on FATP-1 and ACS gene expression was mediated through activation of RXR in the context of the PPAR-RXR heterodimer . --- PMID:10777552
2000	10818235	NR2B	RXR	NR1C	PPARs	Peroxisome proliferator-activated receptors (PPARs) are nuclear receptors, which heterodimerize with the retinoid X receptor and bind to peroxisome proliferator response elements in the promoters of regulated genes . --- PMID:10818235
2000	11242473	NR2B	RXR	NR1C	PPAR	In the 5'-flanking region of rat CRBPII gene, two DR-1 type elements which consist of a direct repeat of the AGGTCA-like motif spaced by a single nucleotide have been identified as putative binding sites for a heterodimer of peroxisome proliferator-activated receptor (PPAR) and retinoid X-receptor (RXR) . --- PMID:11242473
2000	11330046	NR2B	RXR	NR1C	PPAR	Tissue and species responses to PPs depend on pharmacokinetics, relative abundance of PPAR isotypes, nature of PPRE in the upstream regions of target genes, the extent of competition or cross-talk among nuclear transcription factors for PPAR heterodimerization partner retinoid X receptor and the modulating role of coactivators and corepressors on ligand-dependent transcription of PPARs . --- PMID…
2000	11330046	NR2B	RXR	NR1C	PPARs	PPARs heterodimerize with 9-cis retinoic acid receptor (RXR), and bind to PP response element(s) (PPREs) on the target gene promoter to initiate inducible transcriptional activity . --- PMID:11330046
2000	11330047	NR2B	RXRs	NR1C	PPAR	In vitro studies have shown that all the mechanisms of the modulations are similarly mediated by PPAR and the response elements through heterodimerization with retinoid X receptors (RXRs) . --- PMID:11330047
2000	11471659	NR2B	RXRs	NR1C	PPARs	PPARs bind to PPREs as heterodimers with retinoid X receptors (RXRs) . --- PMID:11471659
2000	10825207	NR2B	RXR	NR1C1	PPAR_a	Although such mice are viable, molecular and biochemical parameters indicate that every one of the examined metabolic pathways in the liver (mediated by RXR heterodimerization with PPARalpha, CARbeta, PXR, LXR, and FXR) is compromised in the absence of RXRalpha . --- PMID:10825207
2000	10764590	NR2B	RXR	NR1C3	PPAR_g	Peroxisome proliferator-activated receptor (PPAR)gamma is a nuclear receptor that, acting as a heterodimer with RXR, mediates a variety of cellular effects including adipocyte-differentiation . --- PMID:10764590
2000	10814527	NR2B	RXR	NR1C3	PPAR_g	PPARgamma exerts a transcriptional activity as a PPARgamma:RXR heterodimer . --- PMID:10814527
2000	10814527	NR2B	RXR	NR1C3	PPAR_g	These results suggest that Tro directly inhibit the aromatase activity in human granulosa cells probably via nuclear receptor system PPARgamma:RXR heterodimer . --- PMID:10814527
2000	10935544	NR2B	RXR	NR1C3	PPAR_g	Analysis of interactions between RXR-PPARgamma heterodimers and coactivator nuclear receptor boxes suggests that RXR and PPARgamma can distinguish among coactivators by recognizing distinct structural features of nuclear receptor boxes . --- PMID:10935544
2000	10935544	NR2B	RXR	NR1C3	PPAR_g	RXR-PPARgamma (retinoid X receptor-peroxisome proliferator-activated receptor-gamma) heterodimers play important roles in adipocyte and macrophage differentiation and have been implicated as therapeutic targets in diabetes, atherosclerosis, and cancer . --- PMID:10935544
2000	10976920	NR2B	RXR	NR1C3	PPAR_g	This novel PPARgamma antagonist does not block adipocyte differentiation induced by a ligand for the retinoid X receptor (RXR), the heterodimeric partner for PPARgamma, or by a differentiation cocktail containing insulin, dexamethasone, and 1-methyl-3-isobutylxanthine . --- PMID:10976920
2000	10996432	NR2B	RXR	NR1C3	PPAR_g	In the present study, we investigated the effects of a nuclear receptor system constituted by retinoid X receptor (RXR) and its heterodimer partner on the aromatase activity in a cultured MCF-7 human breast cancer cell line, using each selective ligand for retinoic acid receptor (RAR) (TTNPB), RXR (LG100268), PPARgamma (troglitazone), and vitamin D(3) receptor (vitamin D(3)) . --- PMID:10996432
2000	11027271	NR2B	RXR	NR1C3	PPAR_g	Here we report that PPARgamma and RXR selectively interacted with DRIP205 and p160 proteins in a ligand-dependent manner . --- PMID:11027271
2000	11027271	NR2B	RXR	NR1C3	PPAR_g	PPARgamma binds to DNA as a heterodimer with retinoid X receptor (RXR), and PPARgamma-RXR can be activated by ligands specific for either receptor; the presence of both ligands can result in a cooperative effect on the transactivation of target genes . --- PMID:11027271
2000	10825207	NR2B	RXR	NR1H	LXR	Although such mice are viable, molecular and biochemical parameters indicate that every one of the examined metabolic pathways in the liver (mediated by RXR heterodimerization with PPARalpha, CARbeta, PXR, LXR, and FXR) is compromised in the absence of RXRalpha . --- PMID:10825207
2000	10924356	NR2B	RXR	NR1H	LXR	The responsible control element was mapped to an imperfect direct repeat of the nuclear receptor half-site TGACCT separated by four bases (DR-4) that binds LXR/RXR heterodimers . --- PMID:10924356
2000	10924356	NR2B	RXR	NR1H	LXR	These findings raise the possibility that ligands that activate the LXR-RXR heterodimer may be useful for the therapeutic modulation of the ABC1 pathway . --- PMID:10924356
2000	10968783	NR2B	RXR	NR1H	LXRs	Studies with receptor-selective agonists revealed that oxysterol receptors (LXRs) and the bile acid receptor (FXR) are the RXR heterodimeric partners that mediate these effects by regulating expression of the reverse cholesterol transporter, ABC1, and the rate-limiting enzyme of bile acid synthesis, CYP7A1, respectively . --- PMID:10968783
2000	11090130	NR2B	RXR	NR1H	LXR	SREBP-1c expression was markedly increased in mouse tissues in an LXR-dependent manner by dietary cholesterol and synthetic agonists for both LXR and its heterodimer partner, the retinoid X receptor (RXR) . --- PMID:11090130
2000	10744760	NR2B	RXR	NR1H4	FXR	In order to determine the optimal DNA binding sequence for the FXR/RXR heterodimer, we have utilized the selected and amplified binding sequence imprinting technique . --- PMID:10744760
2000	10744760	NR2B	RXR	NR1H4	FXR	The farnesoid X-activated receptor (FXR; NR1H4) is a member of the nuclear hormone receptor superfamily and functions as a heterodimer with the 9-cis-retinoic acid receptor (RXR) . --- PMID:10744760
2000	10744760	NR2B	RXR	NR1H4	FXR	These studies demonstrated that the FXR/RXR heterodimer binds to the consensus IR-1 sequence with the highest affinity, although FXR/RXR can bind to and activate through a variety of elements including IR-1 elements with changes in the core half-site sequence, spacing nucleotide, and flanking nucleotides . --- PMID:10744760
2000	10744760	NR2B	RXR	NR1H4	FXR	This technique identified a number of related sequences that interacted with FXR/RXR in vitro . --- PMID:10744760
2000	10825207	NR2B	RXR	NR1H4	FXR	Although such mice are viable, molecular and biochemical parameters indicate that every one of the examined metabolic pathways in the liver (mediated by RXR heterodimerization with PPARalpha, CARbeta, PXR, LXR, and FXR) is compromised in the absence of RXRalpha . --- PMID:10825207
2000	10968783	NR2B	RXR	NR1H4	FXR	Studies with receptor-selective agonists revealed that oxysterol receptors (LXRs) and the bile acid receptor (FXR) are the RXR heterodimeric partners that mediate these effects by regulating expression of the reverse cholesterol transporter, ABC1, and the rate-limiting enzyme of bile acid synthesis, CYP7A1, respectively . --- PMID:10968783
2000	10627291	NR2B	RXR	NR1I1	VDR	In this study, the specific interaction of the heterodimeric complex of two zinc finger transcription factors, 1alpha,25-dihydroxyvitamin D(3) (1alpha,25(OH)(2)D(3)) receptor (VDR) and retinoid X receptor (RXR) with 1alpha,25(OH)(2)D(3) response elements (VDREs), was used as a model system . --- PMID:10627291
2000	10648648	NR2B	RXR	NR1I1	VDR	In this study, DNA-dependent limited protease digestion assays and gel shift clipping assays were used for the analysis of VDR conformations and showed the same high ligand sensitivity for VD response element-bound VDR-RXR heterodimers (EC(50) of 0.1 nM for VD) . --- PMID:10648648
2000	10648648	NR2B	RXR	NR1I1	VDR	Taken together, the analysis of VDR conformations in solution in comparison to those of DNA-complexed VDR-RXR heterodimers allows a differentiation to be drawn between DNA-dependent and DNA-independent VD signaling pathways that can in turn be used for the identification of pathway selective VDR agonists . --- PMID:10648648
2000	10648648	NR2B	RXR	NR1I1	VDR	The vitamin D(3) receptor (VDR) is the nuclear receptor for 1alpha, 25-dihydroxyvitamin D(3) (VD) that acts primarily as a heterodimer with the retinoid X receptor (RXR) on different types of VD response elements, i.e., DNA-bound VDR-RXR heterodimers are the molecular switches in nuclear VD signaling pathways . --- PMID:10648648
2000	10673374	NR2B	RXR	NR1I1	VDR	These results suggest that several protein-protein interactions, including VDR association with RXR and VIP(170), are required for stabilization of a multimeric complex that transduces the signal for 1,25(OH)(2)D(3)-elicited transactivation . --- PMID:10673374
2000	10673374	NR2B	RXR	NR1I1	VDR	Unlike L254G hVDR, a heterodimerization mutant with an intact AF-2, the E420A mutant is only partially attenuated in its association with the retinoid X receptor (RXR) DNA-binding partner . --- PMID:10673374
2000	10681591	NR2B	RXR	NR1I1	VDR	Furthermore, we found that the activation function-2 (AF-2) domain of the retinoid X receptor interferes with RAC3 binding to a DNA-bound VDR/retinoid X receptor (RXR) heterodimer, whereas the VDR AF-2 domain is required for this interaction . --- PMID:10681591
2000	10698207	NR2B	RXR	NR1I1	VDR	In this report, we analyzed the effect of nuclear receptor coactivators (SRC-1 and TRAM-1) on VDR homodimer and VDR/RXR heterodimer formation by electrophoretic mobility shift assay . --- PMID:10698207
2000	10698207	NR2B	RXR	NR1I1	VDR	Our studies suggest the important role of VDR homodimers, in addition to VDR/RXR heterodimers, in vitamin D-induced transactivation . --- PMID:10698207
2000	10698207	NR2B	RXRs	NR1I1	VDR	Although VDR forms stable heterodimer complex with retinoid X receptors (RXRs) on vitamin D-response elements (VDREs), it is still not clear whether VDR/RXR heterodimers are the only VDR complexes responsible for vitamin D-mediated gene transcription . --- PMID:10698207
2000	10721933	NR2B	RXR	NR1I1	VDR	RXR are more promiscuous, heterodimerizing with several other members of the steroid receptor superfamily [e.g., peroxisome proliferator-activated receptors (PPAR) or vitamin D receptors] . --- PMID:10721933
2000	10733574	NR2B	RXR	NR1I1	VDR	Although the second motif of DRIP205 is required only for VDR binding in vitro, both motifs are used in the context of an retinoid X receptor-VDR heterodimer on DNA and in transactivation in vivo . --- PMID:10733574
2000	10809746	NR2B	RXR	NR1I1	VDR	Collectively, these mutations also suppressed association of VDR with the coactivators GRIP1 and steroid receptor coactivator 1 in vitro but had little or no effect on ligand binding, heterodimerization with the retinoid X receptor, or association with a VDR-specific DNA recognition element . --- PMID:10809746
2000	10825392	NR2B	RXR	NR1I1	VDR	A more accurate description of the gene regulatory potential of VDR agonists was obtained with all tested VDR agonists by analyzing VDR conformations in the context of VDRE-bound VDR-retinoid X receptor heterodimers, in such assays as gel supershift, gel shift clipping, and limited protease digestion in the presence of DNA and cofactor . --- PMID:10825392
2000	10828308	NR2B	RXR	NR1I1	VDR	The assessment of a ligand/VDR/Retinoid X receptor complex formation using a two-hybrid luciferase assay revealed that the liganded VDR has high potency to form a heterodimer, but this could not explain the high biological potency of the 19-nor analogs . --- PMID:10828308
2000	10891484	NR2B	RXR	NR1I1	VDR	Furthermore, we show that the presence and proper spacing of both RBD-1 and RBD-2 are required for an optimal association of TRAP220 with RXR-TR or RXR-VDR heterodimers bound to DNA and for TRAP220 coactivator function . --- PMID:10891484
2000	10893342	NR2B	RXR	NR1I1	VDR	Electrophoretic mobility shift experiments did not reveal a direct effect of recombinant NF-kappaB or its individual subunits on the binding of heterodimeric VDR-RXR to DNA . --- PMID:10893342
2000	10927029	NR2B	RXR	NR1I1	VDR	These different responses may be related to the alterations in conformation state of the hVDR/hRXR heterodimer . --- PMID:10927029
2000	10927029	NR2B	RXR	NR1I1	VDR	We also monitored the effect of the three compounds on the induction of mRNA for CaATPase and for 25-hydroxyvitamin D-24-hydroxylase in the kidney and intestine, on plasma vitamin D metabolite levels, and on the capacity to evoke modification in the vitamin D receptor/retinoic acid X receptor (VDR/RXR) heterodimer conformation . --- PMID:10927029
2000	10996432	NR2B	RXR	NR1I1	VDR	In the present study, we investigated the effects of a nuclear receptor system constituted by retinoid X receptor (RXR) and its heterodimer partner on the aromatase activity in a cultured MCF-7 human breast cancer cell line, using each selective ligand for retinoic acid receptor (RAR) (TTNPB), RXR (LG100268), PPARgamma (troglitazone), and vitamin D(3) receptor (vitamin D(3)) . --- PMID:10996432
2000	11001945	NR2B	RXR	NR1I1	VDR	This effect of RXR to promote nuclear accumulation and intranuclear targeting contributes to the regulation of VDR activity and probably the activity of other heterodimerization partners . --- PMID:11001945
2000	11001945	NR2B	RXR	NR1I1	VDR	Fluorescence resonance energy transfer microscopy (FRET) demonstrated that the unliganded GFP-VDR and RXR-BFP form heterodimers . --- PMID:11001945
2000	11034212	NR2B	RXR	NR1I1	VDR	We show that RXRalpha has key roles in hair cycling, probably through RXR/VDR heterodimers, and in epidermal keratinocyte proliferation and differentiation . --- PMID:11034212
2000	11073980	NR2B	RXR	NR1I1	VDR	Furthermore, a retinoid X receptor-VDR heterodimer in which both receptors lack the core C-terminal AF2 domain can recruit coactivators in the presence, but not in the absence, of Ets-1 . --- PMID:11073980
2000	11085922	NR2B	RXR	NR1I1	VDR	In this study, all presently known natural DR3-type VDREs have been compared and classified on the basis of their complex-formation with VDR-RXR heterodimers and their ability to stabilize VDR-RXR heterodimer conformations . --- PMID:11085922
2000	11085922	NR2B	RXR	NR1I1	VDR	Based on the affinity of each VDRE for VDR-RXR heterodimers, the DR3-type VDREs were divided into three classes . --- PMID:11085922
2000	11085922	NR2B	RXR	NR1I1	VDR	No significant differences in the 1alpha,25(OH)(2)D(3)-modulated interactions of the DR3-type VDRE-complexed VDR-RXR heterodimer with the co-activator SRC-1 (steroid receptor co-activator-1) or the co-repressor NCoR (nuclear receptor co-repressor) were found . --- PMID:11085922
2000	11085922	NR2B	RXR	NR1I1	VDR	Taken together, the affinity for VDR-RXR heterodimers appears to be the major discriminating parameter between natural DR3-type VDREs . --- PMID:11085922
2000	11085922	NR2B	RXR	NR1I1	VDR	The vitamin D(3) receptor (VDR), which is the nuclear receptor for 1alpha,25-dihydroxyvitamin D(3) [1alpha,25(OH)(2)D(3)], acts primarily as a heterodimer with the retinoid X receptor (RXR) and binds preferentially to directly repeated arrangements of two hexameric binding sites with three spacing nucleotides [DR3-type vitamin D response elements (VDREs)] . --- PMID:11085922
2000	11094341	NR2B	RXR	NR1I1	VDR	Both antagonists were shown to act via the same mechanisms: they selectively stabilize an antagonistic conformation of the ligand-binding domain of the VDR within VDR-RXR-VDRE complexes, which then inhibits the interaction of the VDR with coactivator proteins and an induction of transactivation . --- PMID:11094341
2000	11094341	NR2B	RXR	NR1I1	VDR	CONCLUSIONS: A novel, more potent VDR antagonist, ZK168281, was identified, which stabilizes VDR-RXR heterodimers in living cells in a different conformation than agonists . --- PMID:11094341
2000	11094341	NR2B	RXR	NR1I1	VDR	Interestingly, cells that have been treated with antagonists were found to contain VDR-RXR heterodimers in a different conformation than cells that were stimulated with an agonist . --- PMID:11094341
2000	11124027	NR2B	RXR	NR1I1	VDR	This was confirmed by a quenching effect of overexpressed NCoR on agonist-induced gene activity mediated by VDR-RXR heterodimers . --- PMID:11124027
2000	11595822	NR2B	RXR	NR1I1	VDR	However, VDR/RXR heterodimers bind in a transcriptionally unproductive manner and without a defined polarity on certain RA response elements, and under these circumstances vitamin D inhibits the response to RA . --- PMID:11595822
2000	11595822	NR2B	RXR	NR1I1	VDR	Vitamin D and retinoic acid (RA) receptors (VDRs and RARs, respectively), bind as heterodimers with the retinoid X receptor (RXR) to hormone response elements (HREs) in target genes . --- PMID:11595822
2000	10825207	NR2B	RXR	NR1I2	PXR	Although such mice are viable, molecular and biochemical parameters indicate that every one of the examined metabolic pathways in the liver (mediated by RXR heterodimerization with PPARalpha, CARbeta, PXR, LXR, and FXR) is compromised in the absence of RXRalpha . --- PMID:10825207
2000	11090943	NR2B	RXR	NR1I2	PXR	Second, PXR binds as a heterodimer with the retinoid X receptor (RXR) to xenobiotic response elements that have been identified in CYP3A gene promoters . --- PMID:11090943
2000	10825207	NR2B	RXR	NR1I3	CAR	Although such mice are viable, molecular and biochemical parameters indicate that every one of the examined metabolic pathways in the liver (mediated by RXR heterodimerization with PPARalpha, CARbeta, PXR, LXR, and FXR) is compromised in the absence of RXRalpha . --- PMID:10825207
2000	11027630	NR2B	RXR	NR1I3	CAR	In response to PB exposure, CAR in the cytoplasm translocates into the nucleus, forms a heterodimer with the retinoid X receptor, and activates the PB response enhancer element leading to the concerted induction of numerous genes . --- PMID:11027630
2000	11027641	NR2B	RXR	NR1I3	CAR	These results suggest that: (1) ASE, an inverse agonist for the constitutive androstane receptor (CAR), does not play a major role in the suppression of the CYP2B; (2) 9-cis-RA suppresses CYP2B induction by reducing ligand-free retinoid X-receptors (RXR) available for dimerization with the CAR; and (3) enzymes responsible for RA formation play an important role in the mechanism governing CYP2B re…
2000	11093784	NR2B	RXR	NR1I3	CAR	CAR is a member of the nuclear receptor family (NR1) mostly expressed in the liver, which heterodimerizes with retinoid X receptor (RXR) and was shown to transactivate both the phenobarbital responsive element module of the human CYP2B6 gene and the CYP3A4 xenobiotic response element . --- PMID:11093784
2000	10669605	NR2B	RXR	NR2B	RXR	The 9-cis retinoic acid receptor, RXR, binds DNA effectively as a homodimer or as a heterodimer with other nuclear receptors . --- PMID:10669605
2000	10698945	NR2B	RXR	NR2B	RXR	The protein-DNA contacts, the dimerization interface and the DNA curvature in the RXR-RAR complex are distinct from those of the RXR homodimer, which also binds DR1 . --- PMID:10698945
2000	10850430	NR2B	RXRs	NR2B	RXRs	RARs/RXRs form homodimers or heterodimers involved in ligand binding . --- PMID:10850430
2000	10900149	NR2B	RXR	NR2F1	COUPTF1	In addition, ARP-1/RXR, COUP-TFI/RXR, and ARP-1/COUP-TFI heterodimers bound the FP330-3' site . --- PMID:10900149
2000	10900149	NR2B	RXR	NR2F2	COUPTF2	In addition, ARP-1/RXR, COUP-TFI/RXR, and ARP-1/COUP-TFI heterodimers bound the FP330-3' site . --- PMID:10900149
2000	10773199	NR2B	RXR	NR4A1	NUR77	In this study we have compared the regulation of mRNAs for the nuclear orphan receptor NGFI-B, which forms a functional heterodimer with the retinoid x receptor and the related orphan nuclear receptor Nor1 with c-fos mRNA after acute and chronic treatments with haloperidol and clozapine . --- PMID:10773199
2000	10878809	NR2B	RXR	NR4A1	NUR77	Here we show that nerve growth factor (NGF) induces the phosphorylation of Ser 105 of NGFI-B in PC12 phaeochromocytoma cells, resulting in translocation of the NGFI-B-RXR heterodimer complex out of the nucleus using nuclear export signals within NGFI-B . --- PMID:10878809
2000	10878809	NR2B	RXR	NR4A1	NUR77	The orphan nuclear receptor NGFI-B (also called Nur77) can heterodimerize with RXR . --- PMID:10878809
2000	11018031	NR2B1	RXR_a	NR1A	vERBA	The data indicate that different dimerization interfaces are used for v-ErbA homodimerization and heterodimerization with retinoid X receptor alpha, and different dimerization interfaces are used on differently oriented core motifs . --- PMID:11018031
2000	11026556	NR2B1	RXR_a	NR1A	TRs	Data from gel mobility shift analyses demonstrated that endogenous TRs from CEH and CEF bind to the major T3RE of the malic enzyme gene primarily as heterodimers with RXR alpha or a protein highly related to RXR alpha . --- PMID:11026556
2000	10721822	NR2B1	RXR_a	NR1A1	TR_a	Retinoic acid, vitamin D3 and triiodothyronine regulate keratinocyte proliferation and differentiation--processes that are disturbed in psoriatic skin--via binding to nuclear receptors for retinoic acid (RAR-alpha,-gamma), vitamin D3 (VDR), thyroid hormone (TR-alpha,-beta) plus the common heterodimer partners, the 9-cis-retinoic acid receptors (RXR-alpha,-beta) . --- PMID:10721822
2000	11076030	NR2B1	RXR_a	NR1A1	TR_a	In electrophoretic mobility shift assays using in vitro translated proteins, the rCx-480 element formed stronger complexes with thyroid hormone receptor alpha/retinoid X receptor alpha heterodimers than with vitamin D receptor/retinoid X receptor alpha heterodimers . --- PMID:11076030
2000	10691308	NR2B1	RXR_a	NR1A2	TR_b	Kds of WT and TRbeta R316H heterodimerizing with RXRalpha were approximately the same . --- PMID:10691308
2000	10721822	NR2B1	RXR_a	NR1A2	TR_b	Retinoic acid, vitamin D3 and triiodothyronine regulate keratinocyte proliferation and differentiation--processes that are disturbed in psoriatic skin--via binding to nuclear receptors for retinoic acid (RAR-alpha,-gamma), vitamin D3 (VDR), thyroid hormone (TR-alpha,-beta) plus the common heterodimer partners, the 9-cis-retinoic acid receptors (RXR-alpha,-beta) . --- PMID:10721822
2000	10721822	NR2B1	RXR_a	NR1B1	RAR_a	Retinoic acid, vitamin D3 and triiodothyronine regulate keratinocyte proliferation and differentiation--processes that are disturbed in psoriatic skin--via binding to nuclear receptors for retinoic acid (RAR-alpha,-gamma), vitamin D3 (VDR), thyroid hormone (TR-alpha,-beta) plus the common heterodimer partners, the 9-cis-retinoic acid receptors (RXR-alpha,-beta) . --- PMID:10721822
2000	10722729	NR2B1	RXR_a	NR1B1	RAR_a	Gel mobility shift assays demonstrated specific binding of RXRalpha:RARalpha heterodimers to the ntcp and mrp2 retinoid-response elements . --- PMID:10722729
2000	10869350	NR2B1	RXR_a	NR1B1	RAR_a	Thus, each partner of RARgamma/RXRalpha and RARalpha/RXRalpha heterodimers modulates the degradation of the other . --- PMID:10869350
2000	10915783	NR2B1	RXR_a	NR1B1	RAR_a	The present study demonstrates selective expression by ceramide of retinoic acid receptor-alpha (RAR-alpha) and retinoic X receptor-alpha (RXR-alpha) in osteoblastic MC3T3-E1 cells and a functional role of SPP-mediated AP-1 in the signaling mechanism of ligand-dependent transcriptional activity of heterodimers of these receptors in the cells . --- PMID:10915783
2000	11106744	NR2B1	RXR_a	NR1B1	RAR_a	Thus, both ATP-driven chromatin remodeling and HAT activities act in a temporally ordered and interdependent manner to alleviate the repressive effects of nucleosomal histones on transcription by RARalpha/RXRalpha heterodimers . --- PMID:11106744
2000	10721822	NR2B1	RXR_a	NR1B3	RAR_g	Retinoic acid, vitamin D3 and triiodothyronine regulate keratinocyte proliferation and differentiation--processes that are disturbed in psoriatic skin--via binding to nuclear receptors for retinoic acid (RAR-alpha,-gamma), vitamin D3 (VDR), thyroid hormone (TR-alpha,-beta) plus the common heterodimer partners, the 9-cis-retinoic acid receptors (RXR-alpha,-beta) . --- PMID:10721822
2000	10869350	NR2B1	RXR_a	NR1B3	RAR_g	The degradation of RARgamma2 is entirely dependent on its phosphorylation and on its heterodimerization with liganded RXRalpha1 . --- PMID:10869350
2000	10869350	NR2B1	RXR_a	NR1B3	RAR_g	Thus, each partner of RARgamma/RXRalpha and RARalpha/RXRalpha heterodimers modulates the degradation of the other . --- PMID:10869350
2000	10660604	NR2B1	RXR_a	NR1C1	PPAR_a	Transcription of these genes is mediated through the binding of peroxisome proliferator-activated receptor alpha (PPARalpha), which binds to a PPRE as a heterodimer with the 9-cis-retinoic acid receptor (RXRalpha) . --- PMID:10660604
2000	10708554	NR2B1	RXR_a	NR1C1	PPAR_a	Although previous data showed that the putative thiolase B PPRE located at -681/-669 bind the PPARalpha-RXRalpha heterodimer in vitro (Kliewer et al . --- PMID:10708554
2000	10744771	NR2B1	RXR_a	NR1C1	PPAR_a	Electrophoretic mobility shift assay (EMSA) showed no direct binding of in vitro synthesized PPARalpha/RXRalpha heterodimer to the DR1 sequence . --- PMID:10744771
2000	10787435	NR2B1	RXR_a	NR1C1	PPAR_a	However, PPARalpha/RXRalpha heterodimers did not bind this region . --- PMID:10787435
2000	11042130	NR2B1	RXR_a	NR1C1	PPAR_a	Gel-mobility-shift assays failed to detect any binding of PPAR alpha/RXR alpha dimers to any regions of the promoter containing potential binding sites . --- PMID:11042130
2000	11242473	NR2B1	RXR_a	NR1C1	PPAR_a	Electrophoretic mobility shift assay using the DR-1 type cis-elements of CRBP II gene showed that PPARalpha-RXRalpha heterodimer was capable of binding to these elements, and that nuclear extracts from the jejunum of rats fed the high-fat diet gave greater density of retarded bands than those of rats fed a fat-free diet . --- PMID:11242473
2000	10860864	NR2B1	RXR_a	NR1C3	PPAR_g	Dimerization of PPAR gamma with RXR alpha and occupancy by both ligands is required for maximal activation . --- PMID:10860864
2000	10860864	NR2B1	RXR_a	NR1C3	PPAR_g	The precise nature of this cooperative interaction between PPAR gamma and RXR alpha remains to be determined . --- PMID:10860864
2000	10882139	NR2B1	RXR_a	NR1C3	PPAR_g	The PPARgamma/RXRalpha heterodimer is asymmetric, with each LBD deviated approximately 10 degrees from the C2 symmetry, allowing the PPARgamma AF-2 helix to interact with helices 7 and 10 of RXRalpha . --- PMID:10882139
2000	10882139	NR2B1	RXR_a	NR1C3	PPAR_g	The heterodimer interface is composed of conserved motifs in PPARgamma and RXRalpha that form a coiled coil along helix 10 with additional charge interactions from helices 7 and 9 . --- PMID:10882139
2000	10882139	NR2B1	RXR_a	NR1C3	PPAR_g	The nuclear receptor PPARgamma/RXRalpha heterodimer regulates glucose and lipid homeostasis and is the target for the antidiabetic drugs GI262570 and the thiazolidinediones (TZDs) . --- PMID:10882139
2000	10969836	NR2B1	RXR_a	NR1C3	PPAR_g	Electrophoretic mobility shift assay using nuclear extracts of CV-1 cells, which were transfected with various combinations of PPARs or RXR-alpha expression plasmids, revealed that heterodimers of PPAR-gamma and RXR-alpha preferentially bound to GLUT2-PPRE . --- PMID:10969836
2000	10969836	NR2B1	RXR_a	NR1C3	PPAR_g	Introduction of mutations in GLUT2-PPRE resulted in loss of transactivational effects of the PPAR-gamma/RXR-alpha heterodimer . --- PMID:10969836
2000	10890879	NR2B1	RXR_a	NR1H3	LXR_a	LXRalpha forms a heterodimer with RXRalpha, another member of this family, to regulate the expression of cholesterol 7alpha-hydroxylase by means of binding to the DR4-type cis-element . --- PMID:10890879
2000	10692108	NR2B1	RXR_a	NR1I1	VDR	To gain more insight in the role of the vitamin D system in epidermal differentiation, we studied the expression of the vitamin D receptor and its heterodimeric partner retinoid X receptor alpha in cultured normal human keratinocytes during squamous differentiation, as triggered by different approaches . --- PMID:10692108
2000	10721822	NR2B1	RXR_a	NR1I1	VDR	Retinoic acid, vitamin D3 and triiodothyronine regulate keratinocyte proliferation and differentiation--processes that are disturbed in psoriatic skin--via binding to nuclear receptors for retinoic acid (RAR-alpha,-gamma), vitamin D3 (VDR), thyroid hormone (TR-alpha,-beta) plus the common heterodimer partners, the 9-cis-retinoic acid receptors (RXR-alpha,-beta) . --- PMID:10721822
2000	11001945	NR2B1	RXR_a	NR1I1	VDR	The vitamin D receptor (VDR) acts as heterodimer with the retinoid X receptor alpha (RXR) to control transcriptional activity of target genes . --- PMID:11001945
2000	11062020	NR2B1	RXR_a	NR1I1	VDR	While hVDR and hRXRalpha were capable of complexing with a rat osteocalcin DR3 VDRE, EMSA analysis of the potential VDRE from the hPMCA1 gene did not show interaction of either nuclear receptor . --- PMID:11062020
2000	11075811	NR2B1	RXR_a	NR1I1	VDR	We found that heterodimerization of the ligand-binding domains of RXRalpha and VDR was primarily deltanoid dependent as was the interaction of VDR with the SRC-1 or with GRIP-1 . --- PMID:11075811
2000	11076030	NR2B1	RXR_a	NR1I1	VDR	In electrophoretic mobility shift assays using in vitro translated proteins, the rCx-480 element formed stronger complexes with thyroid hormone receptor alpha/retinoid X receptor alpha heterodimers than with vitamin D receptor/retinoid X receptor alpha heterodimers . --- PMID:11076030
2000	10860926	NR2B1	RXR_a	NR1I2	PXR	This study demonstrates that DexRE-2 is the key element within the CYP3A23 proximal promoter, conferring ligand sensitivity via its interaction with the PXR/RXRalpha heterodimer . --- PMID:10860926
2000	10908304	NR2B1	RXR_a	NR1I2	PXR	Furthermore, dexamethasone induces the accumulation of a RXRalpha-immunoreactive protein and increases the nuclear level of RXRalpha:PXR heterodimer as shown by gel shift assays with a CYP3A4 ER6 PXRE probe . --- PMID:10908304
2000	10772826	NR2B1	RXR_a	NR4A1	NUR77	Nur77 bound RARalpha or RXRalpha in both yeast and mammalian two-hybrid tests, suggesting that direct protein-protein interaction between these receptors may mediate the inhibition . --- PMID:10772826
2000	10721822	NR2B2	RXR_b	NR1A1	TR_a	Retinoic acid, vitamin D3 and triiodothyronine regulate keratinocyte proliferation and differentiation--processes that are disturbed in psoriatic skin--via binding to nuclear receptors for retinoic acid (RAR-alpha,-gamma), vitamin D3 (VDR), thyroid hormone (TR-alpha,-beta) plus the common heterodimer partners, the 9-cis-retinoic acid receptors (RXR-alpha,-beta) . --- PMID:10721822
2000	10965896	NR2B2	RXR_b	NR1A1	TR_a	Electrophoretic mobility shift assays using purified TRal and retinoid X receptor-beta protein as well as GH3 nuclear extracts showed that regions from +51 to +71 bp and from +118 to +137 bp of the hPC2 promoter bind to TRalpha1 as both a monomer and a homodimer and with TRalpha1/retinoid X receptor-beta as a heterodimer . --- PMID:10965896
2000	10721822	NR2B2	RXR_b	NR1A2	TR_b	Retinoic acid, vitamin D3 and triiodothyronine regulate keratinocyte proliferation and differentiation--processes that are disturbed in psoriatic skin--via binding to nuclear receptors for retinoic acid (RAR-alpha,-gamma), vitamin D3 (VDR), thyroid hormone (TR-alpha,-beta) plus the common heterodimer partners, the 9-cis-retinoic acid receptors (RXR-alpha,-beta) . --- PMID:10721822
2000	10721822	NR2B2	RXR_b	NR1B1	RAR_a	Retinoic acid, vitamin D3 and triiodothyronine regulate keratinocyte proliferation and differentiation--processes that are disturbed in psoriatic skin--via binding to nuclear receptors for retinoic acid (RAR-alpha,-gamma), vitamin D3 (VDR), thyroid hormone (TR-alpha,-beta) plus the common heterodimer partners, the 9-cis-retinoic acid receptors (RXR-alpha,-beta) . --- PMID:10721822
2000	10995752	NR2B2	RXR_b	NR1B1	RAR_a	Retinoic acid receptor alpha (RARalpha) transactivates the ALDH1 gene promoter through a complex with an RA response-like element (RARE) located at -91/-75 bp, which bound to the RARalpha/retinoid X receptor beta heterodimer . --- PMID:10995752
2000	10721822	NR2B2	RXR_b	NR1B3	RAR_g	Retinoic acid, vitamin D3 and triiodothyronine regulate keratinocyte proliferation and differentiation--processes that are disturbed in psoriatic skin--via binding to nuclear receptors for retinoic acid (RAR-alpha,-gamma), vitamin D3 (VDR), thyroid hormone (TR-alpha,-beta) plus the common heterodimer partners, the 9-cis-retinoic acid receptors (RXR-alpha,-beta) . --- PMID:10721822
2000	10882139	NR2B2	RXR_b	NR1C3	PPAR_g	The structures provide a molecular understanding of the ability of RXR to heterodimerize with many nuclear receptors and of the permissive activation of the PPARgamma/RXRbeta heterodimer by 9cRA . --- PMID:10882139
2000	10721822	NR2B2	RXR_b	NR1I1	VDR	Retinoic acid, vitamin D3 and triiodothyronine regulate keratinocyte proliferation and differentiation--processes that are disturbed in psoriatic skin--via binding to nuclear receptors for retinoic acid (RAR-alpha,-gamma), vitamin D3 (VDR), thyroid hormone (TR-alpha,-beta) plus the common heterodimer partners, the 9-cis-retinoic acid receptors (RXR-alpha,-beta) . --- PMID:10721822
2000	10976919	NR2B3	RXR_g	NR1A2	TR_b	Liganded TRbeta1 in the presence of its heterodimeric partner, retinoid X receptor gamma (RXRgamma), inhibited the PRL-induced Stat5a- and Stat5b-dependent reporter gene expression by up to 60% . --- PMID:10976919
2000	10900149	NR2F1	COUPTF1	NR2B	RXR	In addition, ARP-1/RXR, COUP-TFI/RXR, and ARP-1/COUP-TFI heterodimers bound the FP330-3' site . --- PMID:10900149
2000	10900149	NR2F1	COUPTF1	NR2F2	COUPTF2	In addition, ARP-1/RXR, COUP-TFI/RXR, and ARP-1/COUP-TFI heterodimers bound the FP330-3' site . --- PMID:10900149
2000	10900149	NR2F2	COUPTF2	NR2B	RXR	In addition, ARP-1/RXR, COUP-TFI/RXR, and ARP-1/COUP-TFI heterodimers bound the FP330-3' site . --- PMID:10900149
2000	10900149	NR2F2	COUPTF2	NR2F1	COUPTF1	In addition, ARP-1/RXR, COUP-TFI/RXR, and ARP-1/COUP-TFI heterodimers bound the FP330-3' site . --- PMID:10900149
2000	10713182	NR2F6	EAR2	NR1A2	TR_b	The physical interaction between Ear-2 and TRbeta1 was further confirmed by specific binding of Ear-2 to glutathione S-transferase-TRbeta1 . --- PMID:10713182
2000	10648597	NR3A	ERs	NR0B2	SHP	In concordance with the NR box dependency, SHP requires the intact AF-2 domain of agonist-bound estrogen receptors for interaction . --- PMID:10648597
2000	11053406	NR3A1	ER_a	NR0B1	DAX1	We have discovered that the orphan receptor DAX-1 (NROB1) interacts with the estrogen receptors ERalpha and ERbeta . --- PMID:11053406
2000	11000528	NR3A1	ER_a	NR3C4	AR	In summary, we have shown that specific domains of AR and ERalpha physically interact and have demonstrated the functional consequences of such interaction . --- PMID:11000528
2000	11000528	NR3A1	ER_a	NR3C4	AR	These interactions occurred between the C-terminal ERalpha ligand-binding domain and either the N-terminal AR transactivational domain or the full-length AR . --- PMID:11000528
2000	11000528	NR3A1	ER_a	NR3C4	AR	We have demonstrated that the androgen receptor (AR) and estrogen receptor-alpha (ERalpha) can interact directly using the yeast and mammalian two-hybrid systems . --- PMID:11000528
2000	11053406	NR3A2	ER_b	NR0B1	DAX1	We have discovered that the orphan receptor DAX-1 (NROB1) interacts with the estrogen receptors ERalpha and ERbeta . --- PMID:11053406
2000	11326543	NR3C1	GR	NR3C2	MR	The interactions of MR and GR in the hippocampal regions could be important for regulating stress response in the brain . --- PMID:11326543
2000	11326543	NR3C2	MR	NR3C1	GR	The interactions of MR and GR in the hippocampal regions could be important for regulating stress response in the brain . --- PMID:11326543
2000	11000528	NR3C4	AR	NR3A1	ER_a	In summary, we have shown that specific domains of AR and ERalpha physically interact and have demonstrated the functional consequences of such interaction . --- PMID:11000528
2000	11000528	NR3C4	AR	NR3A1	ER_a	These interactions occurred between the C-terminal ERalpha ligand-binding domain and either the N-terminal AR transactivational domain or the full-length AR . --- PMID:11000528
2000	11000528	NR3C4	AR	NR3A1	ER_a	We have demonstrated that the androgen receptor (AR) and estrogen receptor-alpha (ERalpha) can interact directly using the yeast and mammalian two-hybrid systems . --- PMID:11000528
2000	10772826	NR4A1	NUR77	NR1B1	RAR_a	Nur77 bound RARalpha or RXRalpha in both yeast and mammalian two-hybrid tests, suggesting that direct protein-protein interaction between these receptors may mediate the inhibition . --- PMID:10772826
2000	10773199	NR4A1	NUR77	NR2B	RXR	In this study we have compared the regulation of mRNAs for the nuclear orphan receptor NGFI-B, which forms a functional heterodimer with the retinoid x receptor and the related orphan nuclear receptor Nor1 with c-fos mRNA after acute and chronic treatments with haloperidol and clozapine . --- PMID:10773199
2000	10878809	NR4A1	NUR77	NR2B	RXR	Here we show that nerve growth factor (NGF) induces the phosphorylation of Ser 105 of NGFI-B in PC12 phaeochromocytoma cells, resulting in translocation of the NGFI-B-RXR heterodimer complex out of the nucleus using nuclear export signals within NGFI-B . --- PMID:10878809
2000	10878809	NR4A1	NUR77	NR2B	RXR	The orphan nuclear receptor NGFI-B (also called Nur77) can heterodimerize with RXR . --- PMID:10878809
2000	10772826	NR4A1	NUR77	NR2B1	RXR_a	Nur77 bound RARalpha or RXRalpha in both yeast and mammalian two-hybrid tests, suggesting that direct protein-protein interaction between these receptors may mediate the inhibition . --- PMID:10772826
2000	11196480	NR5A1	SF1	NR0B1	DAX1	Mouse studies utilizing SF-1 heterozygous mice explore the in vivo role of SF-1 levels, SF-1 phosphorylation and SF-1 interaction with Dax-1 in adrenal steroidogenesis . --- PMID:11196480
2000	11030331	NR5A2	LRH1	NR0B2	SHP	Elevated SHP protein then inactivates LRH-1 by forming a heterodimeric complex that leads to promoter-specific repression of both CYP7A1 and SHP . --- PMID:11030331
2003	12482977	NR0B1	DAX1	NR3A1	ER_a	The target specificity of the LXXLL-related motifs was indicated by the observations that Ad4BP/SF-1, ERalpha (NR3A1), LRH-1, ERR2 (NR3B2), and fly FTZ-F1 (NR5A3) interacted through their ligand binding domains with all the LXXLL-related motifs in Dax-1 whereas HNF4 (NR2A1) and RORalpha (NR1F1) did not . --- PMID:12482977
2003	12482977	NR0B1	DAX1	NR3B2	ERR_b	The target specificity of the LXXLL-related motifs was indicated by the observations that Ad4BP/SF-1, ERalpha (NR3A1), LRH-1, ERR2 (NR3B2), and fly FTZ-F1 (NR5A3) interacted through their ligand binding domains with all the LXXLL-related motifs in Dax-1 whereas HNF4 (NR2A1) and RORalpha (NR1F1) did not . --- PMID:12482977
2003	12771131	NR0B1	DAX1	NR3C3	PR	We demonstrate that endogenous agonist-bound PR and DAX-1 in T47D breast cancer cells and endogenous AR and DAX-1 in LNCaP prostate cancer cells can be coimmunoprecipitated suggesting that the interaction is physiological . --- PMID:12771131
2003	12771131	NR0B1	DAX1	NR3C4	AR	We demonstrate that endogenous agonist-bound PR and DAX-1 in T47D breast cancer cells and endogenous AR and DAX-1 in LNCaP prostate cancer cells can be coimmunoprecipitated suggesting that the interaction is physiological . --- PMID:12771131
2003	12482977	NR0B1	DAX1	NR5A1	SF1	In vitro pull-down experiments confirmed that Dax-1 interacts with Ad4BP/SF-1 and also with LRH-1 (NR5A2) . --- PMID:12482977
2003	12482977	NR0B1	DAX1	NR5A1	SF1	The target specificity of the LXXLL-related motifs was indicated by the observations that Ad4BP/SF-1, ERalpha (NR3A1), LRH-1, ERR2 (NR3B2), and fly FTZ-F1 (NR5A3) interacted through their ligand binding domains with all the LXXLL-related motifs in Dax-1 whereas HNF4 (NR2A1) and RORalpha (NR1F1) did not . --- PMID:12482977
2003	12482977	NR0B1	DAX1	NR5A1	SF1	Yeast two-hybrid and transient-transfection assays confirmed the necessity of three LXXLL-related motifs in Dax-1 for interaction with and repression of Ad4BP/SF-1 . --- PMID:12482977
2003	12482977	NR0B1	DAX1	NR5A2	LRH1	In vitro pull-down experiments confirmed that Dax-1 interacts with Ad4BP/SF-1 and also with LRH-1 (NR5A2) . --- PMID:12482977
2003	12482977	NR0B1	DAX1	NR5A2	LRH1	The target specificity of the LXXLL-related motifs was indicated by the observations that Ad4BP/SF-1, ERalpha (NR3A1), LRH-1, ERR2 (NR3B2), and fly FTZ-F1 (NR5A3) interacted through their ligand binding domains with all the LXXLL-related motifs in Dax-1 whereas HNF4 (NR2A1) and RORalpha (NR1F1) did not . --- PMID:12482977
2003	12805410	NR0B2	SHP	NR1I2	PXR	Using pull-down assays, we show that SHP interacts with both murine and human PXR in a ligand-dependent manner . --- PMID:12805410
2003	12581880	NR1A	vERBA	NR1A	vERBA	However, the repressor activity of this mutant is weaker than that of the wild type v-erbA on ERs, suggesting that v-erbA homodimers rather than v-erbA-RXR heterodimers mediate the potent dominant negative activity of v-erbA on ERs . --- PMID:12581880
2003	12554786	NR1A	TR	NR1B	RAR	First, corepressor SMRT [for silencing mediator of thyroid hormone receptor (TR) and retinoic acid receptor (RAR)] inhibits the interaction of coactivator steroid receptor coactivator-1 with liganded TR/RAR . --- PMID:12554786
2003	12435272	NR1A	TR	NR2B	RXR	The results indicate that hepatic PDK4 up-regulation can be achieved by heterodimerization of either PPARalpha or TR with the RXR receptor and that effects of PPARalpha activation on hepatic PDK2 and PDK4 expression favour a switch towards preferential expression of PDK4 . --- PMID:12435272
2003	12435272	NR1A	TRs	NR2B	RXRs	Heterodimerization partners for retinoid X receptors (RXRs) include PPARalpha and thyroid-hormone receptors (TRs) . --- PMID:12435272
2003	12506123	NR1A	TR	NR2B	RXR	Ligand addition decreased shuttling by GFP-ER, whereas heterodimerization with retinoid X receptor helped maintain TR and RAR within the nucleus . --- PMID:12506123
2003	12519762	NR1A	TRs	NR2B	RXR	Nuclear hormone receptors that heterodimerize with retinoid X receptor (RXR), such as thyroid receptors, peroxisome proliferator-activated receptors, and liver X receptors, modulate lipid metabolism . --- PMID:12519762
2003	12581880	NR1A	vERBA	NR2B	RXR	Functional studies with I339V+S351P+A358T, a v-erbA mutant unable to homodimerize but still able to heterodimerize with RXR on ERs and DRs, indicate that v-erbA-RXR heterodimers mediate the dominant negative activity of v-erbA on DRs . --- PMID:12581880
2003	12581880	NR1A	vERBA	NR2B	RXR	Thyroid hormone receptor alpha (TRalpha) and the oncoprotein v-erbA (a mutated form of TRalpha incapable of binding T3) bind as heterodimers with retinoid X receptor (RXR) to DNA sequences with different orientations of AGGTCA half sites . --- PMID:12581880
2003	12581880	NR1A1	TR_a	NR2B	RXR	Thyroid hormone receptor alpha (TRalpha) and the oncoprotein v-erbA (a mutated form of TRalpha incapable of binding T3) bind as heterodimers with retinoid X receptor (RXR) to DNA sequences with different orientations of AGGTCA half sites . --- PMID:12581880
2003	12585964	NR1A2	TR_b	NR2B1	RXR_a	The same mutations also abolished transactivation of the HCR-1/apoC-II promoter cluster by RXRalpha-T3Rbeta heterodimers in the presence of tri-iodothyronine . --- PMID:12585964
2003	12585964	NR1A2	TR_b	NR2B1	RXR_a	Transactivation of the HCR-1/apoC-II promoter cluster by RXRalpha-FXRalpha heterodimers in the presence of CDCA was abolished by mutations either in the IR-1 HRE of the HCR-1 or in the thyroid HRE of the proximal apoC-II promoter, which binds RXRalpha-thyroid hormone receptor beta (T3Rbeta) heterodimers . --- PMID:12585964
2003	12554786	NR1B	RAR	NR1A	TR	First, corepressor SMRT [for silencing mediator of thyroid hormone receptor (TR) and retinoic acid receptor (RAR)] inhibits the interaction of coactivator steroid receptor coactivator-1 with liganded TR/RAR . --- PMID:12554786
2003	12506123	NR1B	RAR	NR2B	RXR	Ligand addition decreased shuttling by GFP-ER, whereas heterodimerization with retinoid X receptor helped maintain TR and RAR within the nucleus . --- PMID:12506123
2003	12547402	NR1B	RAR	NR2B	RXR	The activity of three transactivators of the Ntcp promoter: hepatocyte nuclear factor 1-alpha (HNF1-alpha), nuclear receptor heterodimer retinoid X receptor:retinoid acid receptor (RXR:RAR) and signal transducer and activator of transcription 5 (Stat5) was assessed using gel electrophoretic mobility shift assays . --- PMID:12547402
2003	12549917	NR1B	RAR	NR2B	RXR	A model was proposed to address the constitutive and agonist-dependent interaction of RIP140 with RAR/RXR . --- PMID:12549917
2003	12569362	NR1B	RAR	NR2B	RXR	Taken together, our results indicate that MN1 is a transcription coactivator rather than a sequence-specific transcription factor, and that it may stimulate RAR/RXR-mediated transcription through interaction with p160 and p300 . --- PMID:12569362
2003	12648520	NR1B	RAR	NR2B	RXR	In myeloid differentiation, retinoid signaling, acting through heterodimers consisting of retinoic acid receptor and retinoid X receptor (RAR/RXR) plays a crucial part . --- PMID:12648520
2003	12648520	NR1B	RAR	NR2B	RXR	In the absence of the RAR-specific ligand all trans retinoic acid, RAR/RXR heterodimers are associated with the nuclear receptor corepressor N-CoR or the related SMRT . --- PMID:12648520
2003	12648520	NR1B	RAR	NR2B	RXR	The RAR/RXR heterodimers bind to naturally occurring response elements in the promoter regions of target genes, deciding whether the gene is to be transcribed or not . --- PMID:12648520
2003	12648520	NR1B	RAR	NR2B	RXR	The results indicate that N-CoR functions not merely as a repressor of basal transcription, but rather as a modulator of both basal and ligand-activated transcription of genes controlled by RAR/RXR heterodimers in a dose-dependent manner . --- PMID:12648520
2003	12718533	NR1B	RAR	NR2B	RXR	A purified RAR/RXR-DeltaAB heterodimer was obtained by production of His-tagged RAR and untagged RXR in Escherichia coli, followed by combined purification on a Ni(2+) affinity column using excess RXR extract, and finally a gel filtration chromatography step to isolate a pure heterodimer . --- PMID:12718533
2003	12749857	NR1B	RAR	NR2B	RXR	We previously showed that a specific retinoid X receptor-retinoic acid receptor heterodimer transduced retinoid signals for biogenesis of functional tight junctions in F9 cells (Exp . --- PMID:12749857
2003	12844477	NR1B	RAR	NR2B	RXR	Indinavir leads to altered retinoic acid signaling most likely by an activation of the RAR/RXR heterodimer, perhaps by displacing all-trans-retinoic acid from CRABP . --- PMID:12844477
2003	12846418	NR1B	RAR	NR2B	RXR	9-cis retinoic acid (9-cis RA), a ligand for both retinoic acid receptor (RAR)/retinoic X receptor (RXR) heterodimers as well as RXR/RXR homodimers, markedly induced NIS mRNA expression in MCF-7 breast cancer cells in a dose- and time-dependent fashion, with maximal levels occurring at 12 h . --- PMID:12846418
2003	14560013	NR1B	RAR	NR2B	RXR	In contrast, even multiple mutations did not fully impair RXR heterodimerization with retinoic acid receptor (RAR) . --- PMID:14560013
2003	14560013	NR1B	RAR	NR2B1	RXR_a	Importantly, the mutation of mouse RXRalpha (mRXRalpha) Tyr402 substantially weakened RAR heterodimerization while concomitantly increasing homodimerization . --- PMID:14560013
2003	12925678	NR1B1	RAR_a	NR2B	RXR	Retinoids induce DC apoptosis, in the absence of inflammatory signals, through retinoic acid receptor (RAR)alpha/retinoic X receptor (RXR) heterodimers . --- PMID:12925678
2003	14508522	NR1B1	RAR_a	NR2B1	RXR_a	RXRalpha/NPM-RARalpha heterodimers were found to interact directly with a PPARgamma-responsive element in vitro . --- PMID:14508522
2003	14691372	NR1B1	RAR_a	NR2B1	RXR_a	RESULTS: Heterodimers of retinoic acid receptor (RAR)alpha, beta, and gamma with retinoid X receptor (RXR)alpha bound the FP330-3' site . --- PMID:14691372
2003	12668623	NR1B2	RAR_b	NR2B	RXR	Therefore, craniofacial abnormalities characteristic of the RA embryopathy are mediated through ectopic activation of RARbeta/RXR heterodimers, in which the ligand-dependent activity of RXR is subordinated to that of RARbeta . --- PMID:12668623
2003	14567757	NR1B2	RAR_b	NR2B	RXR	A potential for direct protein:protein interaction between NPDC-1, RXR and retinoic acid receptor beta (RARbeta) was observed in vitro and NPDC-1 facilitated RXR homodimer and RAR-RXR heterodimer DNA binding in vitro . --- PMID:14567757
2003	12576329	NR1B2	RAR_b	NR2B1	RXR_a	These results suggest that oxidized phospholipids in ox-LDL inhibit transcription of the TM gene in HUVECs by inhibiting the binding of RARbeta-RXRalpha heterodimer and Sp, including Sp1 and Sp3, to the DR4 element and Sp1 binding element, respectively, in the TM promoter with reduced expression of RARbeta, RXRalpha, and Sp1 and Sp3 in the nuclei . --- PMID:12576329
2003	14691372	NR1B2	RAR_b	NR2B1	RXR_a	RESULTS: Heterodimers of retinoic acid receptor (RAR)alpha, beta, and gamma with retinoid X receptor (RXR)alpha bound the FP330-3' site . --- PMID:14691372
2003	12824162	NR1B3	RAR_g	NR2B1	RXR_a	In contrast, RXR alpha plays only a modulatory role, cooperating with RAR gamma 2 through its AF-2 domain and its phosphorylated AF-1 domain in both the transcription activity and the degradation of the RAR gamma 2/RXR alpha heterodimers . --- PMID:12824162
2003	12824162	NR1B3	RAR_g	NR2B1	RXR_a	In eukaryotic cells, liganded RAR gamma 2/RXR alpha heterodimers activate the transcription of retinoic acid (RA) target genes and then are degraded through the ubiquitin-proteasome pathway . --- PMID:12824162
2003	14691372	NR1B3	RAR_g	NR2B1	RXR_a	RESULTS: Heterodimers of retinoic acid receptor (RAR)alpha, beta, and gamma with retinoid X receptor (RXR)alpha bound the FP330-3' site . --- PMID:14691372
2003	12519762	NR1C	PPARs	NR2B	RXR	Nuclear hormone receptors that heterodimerize with retinoid X receptor (RXR), such as thyroid receptors, peroxisome proliferator-activated receptors, and liver X receptors, modulate lipid metabolism . --- PMID:12519762
2003	12844485	NR1C	PPAR	NR2B	RXR	Since RXR homodimers and RXR/peroxisome proliferator-activated receptor (PPAR) heterodimers bind consensus direct repeat (DR1) motifs, YAMC and NCM460 (a normal human colonic cell line), were respectively, co-transfected with RXRalpha and DR1-Luc, followed by different PUFA treatment . --- PMID:12844485
2003	12874098	NR1C	PPARs	NR2B	RXR	Peroxisome proliferator-activated receptors (PPAR) are nuclear receptors acting as transcription factors on numerous target genes after heterodimerization with the retinoid X receptor . --- PMID:12874098
2003	12435272	NR1C1	PPAR_a	NR2B	RXR	The results indicate that hepatic PDK4 up-regulation can be achieved by heterodimerization of either PPARalpha or TR with the RXR receptor and that effects of PPARalpha activation on hepatic PDK2 and PDK4 expression favour a switch towards preferential expression of PDK4 . --- PMID:12435272
2003	12435272	NR1C1	PPAR_a	NR2B	RXRs	Heterodimerization partners for retinoid X receptors (RXRs) include PPARalpha and thyroid-hormone receptors (TRs) . --- PMID:12435272
2003	12954061	NR1C1	PPAR_a	NR2B	RXR	Retinoid X receptor:peroxisome proliferative-activated receptor (RXR:PPAR) heterodimers play a critical role in the regulation of glucose (RXR/PPARgamma) and lipid metabolism (RXR/PPARalpha) . --- PMID:12954061
2003	12562861	NR1C1	PPAR_a	NR2B1	RXR_a	The -385/-373 sequence also interacted with a mixture of in vitro translated PPARalpha-retinoic acid receptor X (RXR)alpha, but by themselves neither PPARalpha nor RXRalpha could bind to the Delta-6 desaturase DR-1 . --- PMID:12562861
2003	12753917	NR1C1	PPAR_a	NR2B1	RXR_a	Retinoid X receptor alpha (RXRalpha) can reveal diverse functions through forming a heterodimer with peroxisome proliferator-activated receptor alpha (PPARalpha) . --- PMID:12753917
2003	12798359	NR1C1	PPAR_a	NR2B1	RXR_a	HK-2 cells express detectable levels of PPARalpha and its dimerization partner the retinoid X receptor (RXRalpha) proteins . --- PMID:12798359
2003	12815167	NR1C1	PPAR_a	NR2B1	RXR_a	Gel shift experiments indicated that PPARalpha/RXRalpha heterodimers do not bind DNA in this region . --- PMID:12815167
2003	12914524	NR1C1	PPAR_a	NR2B1	RXR_a	We demonstrated that the peroxisome proliferator-activated receptor alpha/9-cis-retinoic acid receptor alpha (PPARalpha/RXRalpha) heterodimer complex can also bind to the two hexamer repeat sequences (between site 1 and site 3) arranged as an everted imperfect repeat separated by 14 bp (ER14) . --- PMID:12914524
2003	14575706	NR1C1	PPAR_a	NR2B1	RXR_a	We describe here a new peroxisome proliferator-response element located in the intron 3 (+1422/+1434) that binds in vitro the PPARalpha/retinoid X receptor alpha heterodimer and confers the induction by PPARalpha in transfection assays . --- PMID:14575706
2003	12576510	NR1C2	PPAR_b	NR2B	RXR	PPARbeta-RXR dimers bound to CRBP-I promoter sequences . --- PMID:12576510
2003	12615696	NR1C3	PPAR_g	NR2B	RXR	The objective of this study was to determine whether activation of PPARgamma or its obligate heterodimer, retinoid X receptor (RXR), modulates macrophage foam cell formation induced by oxidized (ox) lipoproteins . --- PMID:12615696
2003	12740008	NR1C3	PPAR_g	NR2B	RXR	We interpret these results, which may have relevance to the pathogenesis of atherosclerosis, to indicate that the lipoxygenase products on the one hand and the cyclooxygenase product on the other exert specific effects on the transcription of target genes through differential coactivator recruitment by PPARgamma/9-cis retinoic acid receptor heterodimer complexes . --- PMID:12740008
2003	12829629	NR1C3	PPAR_g	NR2B	RXR	PPAR-gamma/retinoid X receptor (RXR) heterodimer directly bound to the PPRE and increased the promoter activity in cells . --- PMID:12829629
2003	12839938	NR1C3	PPAR_g	NR2B	RXR	The peroxisome proliferator-activated receptor gamma (PPAR gamma) is a nuclear receptor family member that can form a heterodimeric complex with retinoid X receptor (RXR) and initiate transcription of target genes . --- PMID:12839938
2003	12860474	NR1C3	PPAR_g	NR2B	RXR	However, the neuroprotective effects of those compounds are unlikely to be mediated through the PPARgamma for two reasons: (1) various concentrations of another PPARgamma agonist (ciglitazone) were not neuroprotective; (2) by itself, PPAR exhibits a low affinity for DNA, and high-affinity binding requires heterodimerization with RXR, the 9-cis-retinoic acid receptor; administering 9-cis-retinoic …
2003	14671211	NR1C3	PPAR_g	NR2B	RXR	We observed a similar increase with LG268, a ligand for retinoid X receptor (RXR), the heterodimeric partner of PPARgamma . --- PMID:14671211
2003	12551936	NR1C3	PPAR_g	NR2B1	RXR_a	Gel shift analysis of the putative PPRE demonstrated direct binding of PPARgamma/retinoid X receptor alpha heterodimers to the PPRE in the LRP gene . --- PMID:12551936
2003	12691917	NR1C3	PPAR_g	NR2B1	RXR_a	CONCLUSIONS: We conclude that the induction of TopoIIalpha expression by PPARgamma ligands via DR1-like site is an important mechanism for the enhancement of etoposide-induced apoptosis and a DR1-like site in TopoIIalpha promoter is involved in transcriptional regulation dependent on PPARgamma ligands and PPARgamma/RXRalpha heterodimer . --- PMID:12691917
2003	12691917	NR1C3	PPAR_g	NR2B1	RXR_a	The mutation of DR1-like site decreased the promoter activity, although the direct binding between DR1-like site and PPARgamma/RXRalpha heterodimer was not demonstrated . --- PMID:12691917
2003	12759335	NR1C3	PPAR_g	NR2B1	RXR_a	Furthermore, cotransfection experiments and pharmacological treatments in vitro, using the specific PPARgamma agonists LY17883 and ciglitazone, demonstrate that the PPRE element confers peroxisome proliferator responsiveness via the PPARgamma and retinoid X receptor-alpha heterodimer . --- PMID:12759335
2003	12777391	NR1C3	PPAR_g	NR2B1	RXR_a	The PPARgamma/retinoid X receptor-alpha heterodimer directly bound to this region, whereas binding was abolished in the presence of Rg . --- PMID:12777391
2003	12807721	NR1C3	PPAR_g	NR2B1	RXR_a	Our results show that PPARgamma and RXRalpha are co-expressed by HIPEC 65 and that, as commonly observed, activation of PPARgamma/RXRalpha heterodimers with the specific PPARgamma agonist rosiglitazone induced lipid droplet accumulation as revealed by oil red O staining . --- PMID:12807721
2003	12807721	NR1C3	PPAR_g	NR2B1	RXR_a	We have next studied the role of PPARgamma/RXRalpha heterodimers in cell proliferation and invasion . --- PMID:12807721
2003	12807721	NR1C3	PPAR_g	NR2B1	RXR_a	We have recently reported that PPARgamma, in synergy with its dimerization partner retinoid X receptor (RXR)alpha, controls the invasion of human primary cytotrophoblasts . --- PMID:12807721
2003	12851681	NR1C3	PPAR_g	NR2B1	RXR_a	Peroxisome proliferator-activated receptor gamma (PPARgamma), a ligand activated transcription factor, forms a heterodimer with retinoid X receptor alpha (RXRalpha), and its transcriptional activity is thought to be maximal in the presence of both PPARgamma and RXRalpha ligands . --- PMID:12851681
2003	12941612	NR1C3	PPAR_g	NR2B1	RXR_a	Peroxisome prolixferator-activated receptor gamma (PPARgamma), a ligand-activated transcription factor, forms a heterodimer with retinoid X receptor alpha (RXRalpha), and its transcriptional activity is thought to be maximal in the presence of both PPARgamma and RXRalpha ligands . --- PMID:12941612
2003	12966085	NR1C3	PPAR_g	NR2B1	RXR_a	One mechanism by which Foxo1 antagonizes PPARgamma activity is through disruption of DNA binding as Foxo1 inhibited the DNA binding activity of a PPARgamma/retinoid X receptor alpha heterodimeric complex . --- PMID:12966085
2003	12969790	NR1C3	PPAR_g	NR2B1	RXR_a	We pose that RXRalpha overexpression might represent an early protective effect in the process of laryngeal carcinogenesis that might be overwhelmed by an epigenetic disability in forming heterodimers with PPARgamma . --- PMID:12969790
2003	14522385	NR1C3	PPAR_g	NR2B1	RXR_a	Peroxisome proliferator-activated receptor gamma (PPARgamma) heterodimerises with retinoid X receptor alpha (RXRalpha) and is thought to be a novel therapeutic target for human malignancies . --- PMID:14522385
2003	14522385	NR1C3	PPAR_g	NR2B1	RXR_a	These results suggest that the PPARgamma/RXRalpha heterodimer may be a new therapeutic target for OSCC . --- PMID:14522385
2003	14529153	NR1C3	PPAR_g	NR2B1	RXR_a	Among NRs, retinoid X receptor alpha (RXRalpha)-peroxisome proliferator-activated receptor gamma (PPARgamma) heterodimers can mediate adipocyte differentiation and obesity which has been demonstrated with in vitro cell culture systems and RXR- and PPARgamma-specific ligand studies . --- PMID:14529153
2003	12519762	NR1H	LXR	NR2B	RXR	Nuclear hormone receptors that heterodimerize with retinoid X receptor (RXR), such as thyroid receptors, peroxisome proliferator-activated receptors, and liver X receptors, modulate lipid metabolism . --- PMID:12519762
2003	12531895	NR1H	LXR	NR2B	RXR	Analysis of the 5'-flanking region of the MMP-9 gene indicates that LXR/RXR heterodimers do not bind directly to the MMP-9 promoter . --- PMID:12531895
2003	12559450	NR1H	LXR	NR2B	RXR	The nuclear hormone receptors, liver X receptor (LXR) and farnesoid X receptor (FXR) both combined as heterodimers with retinoid X receptor and with oxysterols and bile salts, respectively as their ligands, initiate powerful genetic controls over cholesterol and bile acid homeostatic mechanisms . --- PMID:12559450
2003	12612088	NR1H	LXR	NR2B	RXR	We further demonstrate that the PLTP promoter contains a high-affinity LXR response element that is bound by LXR/RXR heterodimers in vitro and is activated by LXR/RXR in transient-transfection studies . --- PMID:12612088
2003	12697904	NR1H	LXR	NR2B	RXR	We show that the GLUT4 promoter is a direct transcriptional target for the LXR/retinoid X receptor heterodimer and that the ability of LXR ligands to induce GLUT4 expression is abolished in LXR null cells and animals . --- PMID:12697904
2003	12704471	NR1H	LXR	NR2B	RXR	It is the coordinated action of LXR and FXR, each dimerized to retinoid X receptor, that signal nuclear DNA response elements to encode proteins that prevent excessive cholesterol accumulation and bile salt toxicity, respectively . --- PMID:12704471
2003	12882648	NR1H	LXR	NR2B	RXR	Mutagenesis studies and gel mobility-shift assays revealed that LXR/RXR heterodimers regulate sPLA(2) transcription directly, by interacting with a degenerated LXRE (LXR response element) at position [-421/-406] of the sPLA(2) promoter . --- PMID:12882648
2003	12882648	NR1H	LXR	NR2B	RXR	Transient transfection experiments demonstrated that the sPLA(2) promoter is synergistically activated by 22( R )-HC in combination with 9- cis -retinoic acid, a ligand for the LXR heterodimeric partner RXR (retinoid X receptor) . --- PMID:12882648
2003	12957674	NR1H	LXR	NR2B	RXR	Using gel-mobility shift assay, we further demonstrated the direct interaction between the LXR/retinoid X receptor (RXR) heterodimer and the response element . --- PMID:12957674
2003	12970175	NR1H	LXR	NR2B	RXR	The nuclear receptor heterodimers of liver X receptor (LXR) and retinoid X receptor (RXR) are key transcriptional regulators of genes involved in lipid homeostasis and inflammation . --- PMID:12970175
2003	12970175	NR1H	LXR	NR2B	RXR	The present structure provides a powerful tool for the design of novel modulators that can be used to characterize further the physiological functions of the LXR-RXR heterodimer . --- PMID:12970175
2003	14572640	NR1H	LXR	NR2B	RXR	Electrophoretic mobility shift assays demonstrated that the LXR/RXR heterodimer specifically recognizes the FXRE . --- PMID:14572640
2003	12904258	NR1H3	LXR_a	NR2B	RXR	Liver X activated receptor alpha (LXRalpha) forms a functional dimeric nuclear receptor with RXR that regulates the metabolism of several important lipids, including cholesterol and bile acids . --- PMID:12904258
2003	12519787	NR1H4	FXR	NR2B	RXR	Induction of BSEP gene expression is mediated by the farnesoid X receptor (FXR), which binds as a heterodimer with the retinoid X receptor (RXR) to the FXR response element (FXRE) located upstream of the BSEP gene . --- PMID:12519787
2003	12519787	NR1H4	FXR	NR2B	RXR	Moreover, this antagonism is a general feature of RXR agonists and is attributed to a decrease in binding of FXR/RXR heterodimers to the BSEP-FXRE coupled with the inability of RXR agonists to recruit coactivators to FXR/RXR . --- PMID:12519787
2003	12519787	NR1H4	FXR	NR2B	RXR	Our data suggest that FXR/RXR is a conditionally permissive heterodimer and is the first example of RXR ligand-mediated antagonism of FXR activity . --- PMID:12519787
2003	12559450	NR1H4	FXR	NR2B	RXR	The nuclear hormone receptors, liver X receptor (LXR) and farnesoid X receptor (FXR) both combined as heterodimers with retinoid X receptor and with oxysterols and bile salts, respectively as their ligands, initiate powerful genetic controls over cholesterol and bile acid homeostatic mechanisms . --- PMID:12559450
2003	12704471	NR1H4	FXR	NR2B	RXR	It is the coordinated action of LXR and FXR, each dimerized to retinoid X receptor, that signal nuclear DNA response elements to encode proteins that prevent excessive cholesterol accumulation and bile salt toxicity, respectively . --- PMID:12704471
2003	12754200	NR1H4	FXR	NR2B	RXR	Further mutational analysis confirms that the IR-1 sequence of the BACS and BAT genes mediate transactivation by FXR/RXR heterodimers . --- PMID:12754200
2003	12754200	NR1H4	FXR	NR2B	RXR	These response elements directly bind FXR/retinoid X receptor (RXR) heterodimers and confer the activity of FXR ligands in transient transfection experiments . --- PMID:12754200
2003	12891557	NR1H4	FXR	NR2B	RXR	Chromatin immunoprecipitation experiments showed that bile acid treatment led to binding of FXR/retinoid X receptor heterodimers to and displacement of HNF4alpha from this site . --- PMID:12891557
2003	14592980	NR1H4	FXR	NR2B	RXR	Sequence alignments indicate that the EcR-RXR heterodimer is an important model for understanding how the FXR-RXR heterodimer binds to IR-1 sites . --- PMID:14592980
2003	12585964	NR1H4	FXR	NR2B1	RXR_a	This increase in transcription requires the binding of retinoid X receptor alpha (RXRalpha)-FXRalpha heterodimers to a novel inverted repeat with one nucleotide spacing (IR-1) present in the HCR-1 . --- PMID:12585964
2003	12585964	NR1H4	FXR	NR2B1	RXR_a	Transactivation of the HCR-1/apoC-II promoter cluster by RXRalpha-FXRalpha heterodimers in the presence of CDCA was abolished by mutations either in the IR-1 HRE of the HCR-1 or in the thyroid HRE of the proximal apoC-II promoter, which binds RXRalpha-thyroid hormone receptor beta (T3Rbeta) heterodimers . --- PMID:12585964
2003	12761213	NR1H4	FXR	NR2B1	RXR_a	FXR/RXRalpha heterodimers specifically bind to this IR-1 . --- PMID:12761213
2003	14527955	NR1H4	FXR	NR2B1	RXR_a	Here we show that the MDR3 gene is trans-activated by the farnesoid X receptor (FXR) via a direct binding of FXR/retinoid X receptor alpha heterodimers to a highly conserved inverted repeat element (a FXR response element) at the distal promoter (-1970 to -1958) . --- PMID:14527955
2003	12529369	NR1I1	VDR	NR2B	RXR	The vitamin D receptor (VDR) is a ligand-dependent transcription factor that heterodimerizes with retinoid X receptor (RXR) and interacts with the basal transcription machinery and transcriptional cofactors to regulate target gene activity . --- PMID:12529369
2003	12577303	NR1I1	VDR	NR2B	RXR	The biologically active metabolite of vitamin D, 1,25-dihydroxyvitamin D(3) (1,25(OH)(2)D(3)) is a secosteroid whose genomic mechanism of action is similar to that of other steroid hormones and is mediated by stereospecific interaction of 1,25(OH)(2)D(3) with the vitamin D receptor (VDR) which heterodimerizes with the retinoid X receptor (RXR) . --- PMID:12577303
2003	12644300	NR1I1	VDR	NR2B	RXR	Cells lacking VDR remain sensitive to growth arrest mediated by 9-cis retinoic acid, a ligand for the retinoid x receptor which can heterodimerize with the VDR . --- PMID:12644300
2003	12716975	NR1I1	VDR	NR2B	RXR	Electrophoretic mobility-shift assays and Western/Southwestern blot analyses indicated that this suppressive effect was due to overexpression of a nuclear protein that specifically interacts with a DNA response element known to bind retinoid X receptor-VDR heterodimers . --- PMID:12716975
2003	12753256	NR1I1	VDR	NR2B	RXR	VDR/RXR-heterodimer formation and its binding to DNA is critical for 1,25(OH)2D3 regulation of gene transcription . --- PMID:12753256
2003	12753256	NR1I1	VDR	NR2B	RXR	In advanced renal failure, in addition to low serum 1,25(OH)2D3 and reduced parathyroid vitamin D receptor content, several mechanisms downstream from 1,25(OH)2D3/VDR complex formation contribute to the impairment of 1,25(OH)2D3 action, including reduced levels of the retinoid X receptor, RXR, with the consequent reduction in VDR/RXR heterodimer formation, and accumulation of uremic toxins and in…
2003	12787891	NR1I1	VDR	NR2B	RXR	In summary, these results are consistent with prior in vitro studies indicating interaction of the VDR with these VDREs occurs as a heterodimer complex with RXR . --- PMID:12787891
2003	12787891	NR1I1	VDR	NR2B	RXR	The decreased expression of both heterodimer partners observed in these cells could explain the requirement for additional VDR/RXR expression, in particular in order to compensate for the reportedly lower binding affinity of the heterodimer with the repressor cPTH VDRE . --- PMID:12787891
2003	12787891	NR1I1	VDR	NR2B	RXR	Western blotting revealed the apparently diminished expression of both the Vitamin D receptor (VDR) together with its heterodimeric DNA-binding partner, the retinoid X receptor (RXR), in these cellular extracts . --- PMID:12787891
2003	12847098	NR1I1	VDR	NR2B	RXR	The repressive effect of Hr is observed on both synthetic and naturally occurring VDR-responsive promoters and also when VDR-mediated transactivation is augmented by overexpression of its heterodimeric partner, retinoid X receptor . --- PMID:12847098
2003	12893883	NR1I1	VDR	NR2B	RXR	As a result of the proposed allosteric modification of RXR by liganded VDR, the heterodimerized RXR shows the &quot;phantom ligand effect&quot; and thus acquires the capability to recruit coactivators steroid receptor coactivator 1, transcriptional intermediary factor 2, and amplified in breast cancer-1 . --- PMID:12893883
2003	12893883	NR1I1	VDR	NR2B	RXR	Finally, using a biochemical approach with purified proteins, we show that RXR augments the 1,25-dihydroxyvitamin D3-dependent recruitment of transcriptional intermediary factor 2 in the context of RXR-VDR heterodimer . --- PMID:12893883
2003	12893883	NR1I1	VDR	NR2B	RXR	Here, we show a unique facet of the intermolecular RXR-VDR interaction, in which RXR actively participates in vitamin D3-dependent gene transcription . --- PMID:12893883
2003	12893883	NR1I1	VDR	NR2B	RXR	The RXR-VDR heterodimer, in contrast to other members of the class II nuclear receptor subfamily, is nonpermissive where RXR does not bind its cognate ligand, and therefore its role in VDR-mediated transactivation by liganded RXR-VDR has not been fully characterized . --- PMID:12893883
2003	12893883	NR1I1	VDR	NR2B	RXR	The vitamin D receptor (VDR) belongs to the thyroid hormone/retinoid receptor subfamily of nuclear receptors and functions as a heterodimer with retinoid X receptor (RXR) . --- PMID:12893883
2003	12899512	NR1I1	VDR	NR2B	RXR	VDR preferentially forms a heterodimeric complex with the retinoid X receptor (RXR) and binds to 1alpha,25(OH)2D3 response elements (VDREs) that consist of two hexameric motifs in a directly repeated (DR) or inverted palindromic (IP) arrangement . --- PMID:12899512
2003	12899528	NR1I1	VDR	NR2B	RXR	Additionally, proliferative activity (Ki-67 expression), differentiation status (cytokeratin 10 and transglutaminase K expression), rate of apoptosis (TUNEL assay) and the abundance of the main heterodimerization partners of VDR (RXRs) was determined for these tumours and correlated with the components of the Vitamin D system . --- PMID:12899528
2003	12909031	NR1I1	VDR	NR2B	RXR	The K(A) exhibits a 112-order dependence on the ratio of the fractal dimensions for the ligand effects on VDR-RXR interaction with specific DNA . --- PMID:12909031
2003	12960019	NR1I1	VDR	NR2B	RXR	Thus, for RXR heterodimerizing receptors like VDR, the P-box requires redefinition and expansion to include a DNA specificity element corresponding to arg-49 and lys-53 of hVDR . --- PMID:12960019
2003	12960019	NR1I1	VDR	NR2B	RXR	To further define the residues in the vitamin D receptor (VDR) DNA binding domain (DBD) that mediate its interaction as a retinoid X receptor (RXR) heterodimer with the rat osteocalcin vitamin D-responsive element (VDRE), chimeric receptors were created in which the core DBD of VDR was replaced with that of the homodimerizing glucocorticoid receptor (GR) . --- PMID:12960019
2003	14506229	NR1I1	VDR	NR2B	RXR	A DR3-type vitamin D response element was identified in the fourth exon of GADD45 that forms a complex with the vitamin D receptor.retinoid X receptor heterodimer in electrophoresis mobility shift assays and mediates the dose-dependent induction of luciferase activity by 1,25-dihydroxyvitamin D3 in reporter assays . --- PMID:14506229
2003	14631893	NR1I1	VDR	NR2B	RXR	The effects of vitamin D are mediated by the nuclear vitamin D receptor, which heterodimerizes with the retinoid X receptor and changes gene transcription . --- PMID:14631893
2003	14708943	NR1I1	VDR	NR2B1	RXR_a	Electrophoretic mobility shift assays confirmed that the ACE66 sequence was recognized as a high affinity target for binding of heterodimers of recombinant vitamin D receptor (VDR) and its partner, retinoid-X receptor-alpha (RXRalpha) . --- PMID:14708943
2003	12805410	NR1I2	PXR	NR0B2	SHP	Using pull-down assays, we show that SHP interacts with both murine and human PXR in a ligand-dependent manner . --- PMID:12805410
2003	12840222	NR1I2	PXR	NR2B	RXR	PXR binds to DNA as a heterodimer with the 9-cis retinoic acid receptor (RXR) and regulates a large number of genes involved in the detoxification and excretion of toxic substances . --- PMID:12840222
2003	14657421	NR1I2	PXR	NR2B	RXR	CAR and PXR bind as heterodimeric complexes with the retinoid X receptor to response elements in the regulatory regions of the induced genes . --- PMID:14657421
2003	12573483	NR1I3	CAR	NR2B	RXR	In response to PB, CAR forms a heterodimer with the retinoid X receptor (RXR), binds to a PB response element (typified by DR-4 motif), and activates transcription of the gene . --- PMID:12573483
2003	12896978	NR1I3	CAR	NR2B	RXR	CAR binds as a heterodimer with the retinoid X receptor (RXR) to specific DNA sites, called response elements (REs) . --- PMID:12896978
2003	12896978	NR1I3	CAR	NR2B	RXR	Systematic variation of the nucleotides 5'-flanking to both AGTTCA hexamers showed that the dinucleotide sequence modulates the DNA complex formation of CAR monomers and CAR-RXR heterodimer by a factor of up to 20 . --- PMID:12896978
2003	12896978	NR1I3	CAR	NR2B	RXR	Therefore, both CAR-RXR heterodimers and CAR monomers can contribute to the gene activating function of PBREMs in CAR target genes . --- PMID:12896978
2003	14570762	NR1I3	CAR	NR2B	RXR	CYP2B is induced by constitutive androstane receptor (CAR)-retinoid X receptor (RXR) heterodimer binding to a phenobarbital-responsive promoter element in the CYP2B promoter . --- PMID:14570762
2003	14657421	NR1I3	CAR	NR2B	RXR	CAR and PXR bind as heterodimeric complexes with the retinoid X receptor to response elements in the regulatory regions of the induced genes . --- PMID:14657421
2003	12522137	NR2A1	HNF4_a	NR2C2	TR4	Further dissection of this repressive mechanism indicates that TR4 may suppress the HBV core promoter activity via repressing HNF4alpha-mediated transactivation by protein-protein interactions without inhibition of HNF4alpha DNA binding . --- PMID:12522137
2003	12522137	NR2A1	HNF4_a	NR2C2	TR4	Furthermore, our results indicate that the N- and C-terminal regions of TR4 protein are required for TR4-HNF4alpha interaction . --- PMID:12522137
2003	12522137	NR2A1	HNF4_a	NR2C2	TR4	It is possible that TR4-HNF4alpha interaction may block the HNF4alpha function that results in the suppression of HBV gene expression . --- PMID:12522137
2003	12435272	NR2B	RXR	NR1A	TR	The results indicate that hepatic PDK4 up-regulation can be achieved by heterodimerization of either PPARalpha or TR with the RXR receptor and that effects of PPARalpha activation on hepatic PDK2 and PDK4 expression favour a switch towards preferential expression of PDK4 . --- PMID:12435272
2003	12435272	NR2B	RXRs	NR1A	TRs	Heterodimerization partners for retinoid X receptors (RXRs) include PPARalpha and thyroid-hormone receptors (TRs) . --- PMID:12435272
2003	12506123	NR2B	RXR	NR1A	TR	Ligand addition decreased shuttling by GFP-ER, whereas heterodimerization with retinoid X receptor helped maintain TR and RAR within the nucleus . --- PMID:12506123
2003	12519762	NR2B	RXR	NR1A	TRs	Nuclear hormone receptors that heterodimerize with retinoid X receptor (RXR), such as thyroid receptors, peroxisome proliferator-activated receptors, and liver X receptors, modulate lipid metabolism . --- PMID:12519762
2003	12581880	NR2B	RXR	NR1A	vERBA	Functional studies with I339V+S351P+A358T, a v-erbA mutant unable to homodimerize but still able to heterodimerize with RXR on ERs and DRs, indicate that v-erbA-RXR heterodimers mediate the dominant negative activity of v-erbA on DRs . --- PMID:12581880
2003	12581880	NR2B	RXR	NR1A	vERBA	Thyroid hormone receptor alpha (TRalpha) and the oncoprotein v-erbA (a mutated form of TRalpha incapable of binding T3) bind as heterodimers with retinoid X receptor (RXR) to DNA sequences with different orientations of AGGTCA half sites . --- PMID:12581880
2003	12581880	NR2B	RXR	NR1A1	TR_a	Thyroid hormone receptor alpha (TRalpha) and the oncoprotein v-erbA (a mutated form of TRalpha incapable of binding T3) bind as heterodimers with retinoid X receptor (RXR) to DNA sequences with different orientations of AGGTCA half sites . --- PMID:12581880
2003	12506123	NR2B	RXR	NR1B	RAR	Ligand addition decreased shuttling by GFP-ER, whereas heterodimerization with retinoid X receptor helped maintain TR and RAR within the nucleus . --- PMID:12506123
2003	12547402	NR2B	RXR	NR1B	RAR	The activity of three transactivators of the Ntcp promoter: hepatocyte nuclear factor 1-alpha (HNF1-alpha), nuclear receptor heterodimer retinoid X receptor:retinoid acid receptor (RXR:RAR) and signal transducer and activator of transcription 5 (Stat5) was assessed using gel electrophoretic mobility shift assays . --- PMID:12547402
2003	12549917	NR2B	RXR	NR1B	RAR	A model was proposed to address the constitutive and agonist-dependent interaction of RIP140 with RAR/RXR . --- PMID:12549917
2003	12569362	NR2B	RXR	NR1B	RAR	Taken together, our results indicate that MN1 is a transcription coactivator rather than a sequence-specific transcription factor, and that it may stimulate RAR/RXR-mediated transcription through interaction with p160 and p300 . --- PMID:12569362
2003	12648520	NR2B	RXR	NR1B	RAR	In myeloid differentiation, retinoid signaling, acting through heterodimers consisting of retinoic acid receptor and retinoid X receptor (RAR/RXR) plays a crucial part . --- PMID:12648520
2003	12648520	NR2B	RXR	NR1B	RAR	In the absence of the RAR-specific ligand all trans retinoic acid, RAR/RXR heterodimers are associated with the nuclear receptor corepressor N-CoR or the related SMRT . --- PMID:12648520
2003	12648520	NR2B	RXR	NR1B	RAR	The RAR/RXR heterodimers bind to naturally occurring response elements in the promoter regions of target genes, deciding whether the gene is to be transcribed or not . --- PMID:12648520
2003	12648520	NR2B	RXR	NR1B	RAR	The results indicate that N-CoR functions not merely as a repressor of basal transcription, but rather as a modulator of both basal and ligand-activated transcription of genes controlled by RAR/RXR heterodimers in a dose-dependent manner . --- PMID:12648520
2003	12718533	NR2B	RXR	NR1B	RAR	A purified RAR/RXR-DeltaAB heterodimer was obtained by production of His-tagged RAR and untagged RXR in Escherichia coli, followed by combined purification on a Ni(2+) affinity column using excess RXR extract, and finally a gel filtration chromatography step to isolate a pure heterodimer . --- PMID:12718533
2003	12749857	NR2B	RXR	NR1B	RAR	We previously showed that a specific retinoid X receptor-retinoic acid receptor heterodimer transduced retinoid signals for biogenesis of functional tight junctions in F9 cells (Exp . --- PMID:12749857
2003	12844477	NR2B	RXR	NR1B	RAR	Indinavir leads to altered retinoic acid signaling most likely by an activation of the RAR/RXR heterodimer, perhaps by displacing all-trans-retinoic acid from CRABP . --- PMID:12844477
2003	12846418	NR2B	RXR	NR1B	RAR	9-cis retinoic acid (9-cis RA), a ligand for both retinoic acid receptor (RAR)/retinoic X receptor (RXR) heterodimers as well as RXR/RXR homodimers, markedly induced NIS mRNA expression in MCF-7 breast cancer cells in a dose- and time-dependent fashion, with maximal levels occurring at 12 h . --- PMID:12846418
2003	14560013	NR2B	RXR	NR1B	RAR	In contrast, even multiple mutations did not fully impair RXR heterodimerization with retinoic acid receptor (RAR) . --- PMID:14560013
2003	12925678	NR2B	RXR	NR1B1	RAR_a	Retinoids induce DC apoptosis, in the absence of inflammatory signals, through retinoic acid receptor (RAR)alpha/retinoic X receptor (RXR) heterodimers . --- PMID:12925678
2003	12668623	NR2B	RXR	NR1B2	RAR_b	Therefore, craniofacial abnormalities characteristic of the RA embryopathy are mediated through ectopic activation of RARbeta/RXR heterodimers, in which the ligand-dependent activity of RXR is subordinated to that of RARbeta . --- PMID:12668623
2003	14567757	NR2B	RXR	NR1B2	RAR_b	A potential for direct protein:protein interaction between NPDC-1, RXR and retinoic acid receptor beta (RARbeta) was observed in vitro and NPDC-1 facilitated RXR homodimer and RAR-RXR heterodimer DNA binding in vitro . --- PMID:14567757
2003	12519762	NR2B	RXR	NR1C	PPARs	Nuclear hormone receptors that heterodimerize with retinoid X receptor (RXR), such as thyroid receptors, peroxisome proliferator-activated receptors, and liver X receptors, modulate lipid metabolism . --- PMID:12519762
2003	12844485	NR2B	RXR	NR1C	PPAR	Since RXR homodimers and RXR/peroxisome proliferator-activated receptor (PPAR) heterodimers bind consensus direct repeat (DR1) motifs, YAMC and NCM460 (a normal human colonic cell line), were respectively, co-transfected with RXRalpha and DR1-Luc, followed by different PUFA treatment . --- PMID:12844485
2003	12874098	NR2B	RXR	NR1C	PPARs	Peroxisome proliferator-activated receptors (PPAR) are nuclear receptors acting as transcription factors on numerous target genes after heterodimerization with the retinoid X receptor . --- PMID:12874098
2003	12435272	NR2B	RXR	NR1C1	PPAR_a	The results indicate that hepatic PDK4 up-regulation can be achieved by heterodimerization of either PPARalpha or TR with the RXR receptor and that effects of PPARalpha activation on hepatic PDK2 and PDK4 expression favour a switch towards preferential expression of PDK4 . --- PMID:12435272
2003	12435272	NR2B	RXRs	NR1C1	PPAR_a	Heterodimerization partners for retinoid X receptors (RXRs) include PPARalpha and thyroid-hormone receptors (TRs) . --- PMID:12435272
2003	12954061	NR2B	RXR	NR1C1	PPAR_a	Retinoid X receptor:peroxisome proliferative-activated receptor (RXR:PPAR) heterodimers play a critical role in the regulation of glucose (RXR/PPARgamma) and lipid metabolism (RXR/PPARalpha) . --- PMID:12954061
2003	12576510	NR2B	RXR	NR1C2	PPAR_b	PPARbeta-RXR dimers bound to CRBP-I promoter sequences . --- PMID:12576510
2003	12615696	NR2B	RXR	NR1C3	PPAR_g	The objective of this study was to determine whether activation of PPARgamma or its obligate heterodimer, retinoid X receptor (RXR), modulates macrophage foam cell formation induced by oxidized (ox) lipoproteins . --- PMID:12615696
2003	12740008	NR2B	RXR	NR1C3	PPAR_g	We interpret these results, which may have relevance to the pathogenesis of atherosclerosis, to indicate that the lipoxygenase products on the one hand and the cyclooxygenase product on the other exert specific effects on the transcription of target genes through differential coactivator recruitment by PPARgamma/9-cis retinoic acid receptor heterodimer complexes . --- PMID:12740008
2003	12829629	NR2B	RXR	NR1C3	PPAR_g	PPAR-gamma/retinoid X receptor (RXR) heterodimer directly bound to the PPRE and increased the promoter activity in cells . --- PMID:12829629
2003	12839938	NR2B	RXR	NR1C3	PPAR_g	The peroxisome proliferator-activated receptor gamma (PPAR gamma) is a nuclear receptor family member that can form a heterodimeric complex with retinoid X receptor (RXR) and initiate transcription of target genes . --- PMID:12839938
2003	12860474	NR2B	RXR	NR1C3	PPAR_g	However, the neuroprotective effects of those compounds are unlikely to be mediated through the PPARgamma for two reasons: (1) various concentrations of another PPARgamma agonist (ciglitazone) were not neuroprotective; (2) by itself, PPAR exhibits a low affinity for DNA, and high-affinity binding requires heterodimerization with RXR, the 9-cis-retinoic acid receptor; administering 9-cis-retinoic …
2003	14671211	NR2B	RXR	NR1C3	PPAR_g	We observed a similar increase with LG268, a ligand for retinoid X receptor (RXR), the heterodimeric partner of PPARgamma . --- PMID:14671211
2003	12519762	NR2B	RXR	NR1H	LXR	Nuclear hormone receptors that heterodimerize with retinoid X receptor (RXR), such as thyroid receptors, peroxisome proliferator-activated receptors, and liver X receptors, modulate lipid metabolism . --- PMID:12519762
2003	12531895	NR2B	RXR	NR1H	LXR	Analysis of the 5'-flanking region of the MMP-9 gene indicates that LXR/RXR heterodimers do not bind directly to the MMP-9 promoter . --- PMID:12531895
2003	12559450	NR2B	RXR	NR1H	LXR	The nuclear hormone receptors, liver X receptor (LXR) and farnesoid X receptor (FXR) both combined as heterodimers with retinoid X receptor and with oxysterols and bile salts, respectively as their ligands, initiate powerful genetic controls over cholesterol and bile acid homeostatic mechanisms . --- PMID:12559450
2003	12612088	NR2B	RXR	NR1H	LXR	We further demonstrate that the PLTP promoter contains a high-affinity LXR response element that is bound by LXR/RXR heterodimers in vitro and is activated by LXR/RXR in transient-transfection studies . --- PMID:12612088
2003	12697904	NR2B	RXR	NR1H	LXR	We show that the GLUT4 promoter is a direct transcriptional target for the LXR/retinoid X receptor heterodimer and that the ability of LXR ligands to induce GLUT4 expression is abolished in LXR null cells and animals . --- PMID:12697904
2003	12704471	NR2B	RXR	NR1H	LXR	It is the coordinated action of LXR and FXR, each dimerized to retinoid X receptor, that signal nuclear DNA response elements to encode proteins that prevent excessive cholesterol accumulation and bile salt toxicity, respectively . --- PMID:12704471
2003	12882648	NR2B	RXR	NR1H	LXR	Mutagenesis studies and gel mobility-shift assays revealed that LXR/RXR heterodimers regulate sPLA(2) transcription directly, by interacting with a degenerated LXRE (LXR response element) at position [-421/-406] of the sPLA(2) promoter . --- PMID:12882648
2003	12882648	NR2B	RXR	NR1H	LXR	Transient transfection experiments demonstrated that the sPLA(2) promoter is synergistically activated by 22( R )-HC in combination with 9- cis -retinoic acid, a ligand for the LXR heterodimeric partner RXR (retinoid X receptor) . --- PMID:12882648
2003	12957674	NR2B	RXR	NR1H	LXR	Using gel-mobility shift assay, we further demonstrated the direct interaction between the LXR/retinoid X receptor (RXR) heterodimer and the response element . --- PMID:12957674
2003	12970175	NR2B	RXR	NR1H	LXR	The nuclear receptor heterodimers of liver X receptor (LXR) and retinoid X receptor (RXR) are key transcriptional regulators of genes involved in lipid homeostasis and inflammation . --- PMID:12970175
2003	12970175	NR2B	RXR	NR1H	LXR	The present structure provides a powerful tool for the design of novel modulators that can be used to characterize further the physiological functions of the LXR-RXR heterodimer . --- PMID:12970175
2003	14572640	NR2B	RXR	NR1H	LXR	Electrophoretic mobility shift assays demonstrated that the LXR/RXR heterodimer specifically recognizes the FXRE . --- PMID:14572640
2003	12904258	NR2B	RXR	NR1H3	LXR_a	Liver X activated receptor alpha (LXRalpha) forms a functional dimeric nuclear receptor with RXR that regulates the metabolism of several important lipids, including cholesterol and bile acids . --- PMID:12904258
2003	12519787	NR2B	RXR	NR1H4	FXR	Induction of BSEP gene expression is mediated by the farnesoid X receptor (FXR), which binds as a heterodimer with the retinoid X receptor (RXR) to the FXR response element (FXRE) located upstream of the BSEP gene . --- PMID:12519787
2003	12519787	NR2B	RXR	NR1H4	FXR	Moreover, this antagonism is a general feature of RXR agonists and is attributed to a decrease in binding of FXR/RXR heterodimers to the BSEP-FXRE coupled with the inability of RXR agonists to recruit coactivators to FXR/RXR . --- PMID:12519787
2003	12519787	NR2B	RXR	NR1H4	FXR	Our data suggest that FXR/RXR is a conditionally permissive heterodimer and is the first example of RXR ligand-mediated antagonism of FXR activity . --- PMID:12519787
2003	12559450	NR2B	RXR	NR1H4	FXR	The nuclear hormone receptors, liver X receptor (LXR) and farnesoid X receptor (FXR) both combined as heterodimers with retinoid X receptor and with oxysterols and bile salts, respectively as their ligands, initiate powerful genetic controls over cholesterol and bile acid homeostatic mechanisms . --- PMID:12559450
2003	12704471	NR2B	RXR	NR1H4	FXR	It is the coordinated action of LXR and FXR, each dimerized to retinoid X receptor, that signal nuclear DNA response elements to encode proteins that prevent excessive cholesterol accumulation and bile salt toxicity, respectively . --- PMID:12704471
2003	12754200	NR2B	RXR	NR1H4	FXR	Further mutational analysis confirms that the IR-1 sequence of the BACS and BAT genes mediate transactivation by FXR/RXR heterodimers . --- PMID:12754200
2003	12754200	NR2B	RXR	NR1H4	FXR	These response elements directly bind FXR/retinoid X receptor (RXR) heterodimers and confer the activity of FXR ligands in transient transfection experiments . --- PMID:12754200
2003	12891557	NR2B	RXR	NR1H4	FXR	Chromatin immunoprecipitation experiments showed that bile acid treatment led to binding of FXR/retinoid X receptor heterodimers to and displacement of HNF4alpha from this site . --- PMID:12891557
2003	14592980	NR2B	RXR	NR1H4	FXR	Sequence alignments indicate that the EcR-RXR heterodimer is an important model for understanding how the FXR-RXR heterodimer binds to IR-1 sites . --- PMID:14592980
2003	12529369	NR2B	RXR	NR1I1	VDR	The vitamin D receptor (VDR) is a ligand-dependent transcription factor that heterodimerizes with retinoid X receptor (RXR) and interacts with the basal transcription machinery and transcriptional cofactors to regulate target gene activity . --- PMID:12529369
2003	12577303	NR2B	RXR	NR1I1	VDR	The biologically active metabolite of vitamin D, 1,25-dihydroxyvitamin D(3) (1,25(OH)(2)D(3)) is a secosteroid whose genomic mechanism of action is similar to that of other steroid hormones and is mediated by stereospecific interaction of 1,25(OH)(2)D(3) with the vitamin D receptor (VDR) which heterodimerizes with the retinoid X receptor (RXR) . --- PMID:12577303
2003	12644300	NR2B	RXR	NR1I1	VDR	Cells lacking VDR remain sensitive to growth arrest mediated by 9-cis retinoic acid, a ligand for the retinoid x receptor which can heterodimerize with the VDR . --- PMID:12644300
2003	12716975	NR2B	RXR	NR1I1	VDR	Electrophoretic mobility-shift assays and Western/Southwestern blot analyses indicated that this suppressive effect was due to overexpression of a nuclear protein that specifically interacts with a DNA response element known to bind retinoid X receptor-VDR heterodimers . --- PMID:12716975
2003	12753256	NR2B	RXR	NR1I1	VDR	VDR/RXR-heterodimer formation and its binding to DNA is critical for 1,25(OH)2D3 regulation of gene transcription . --- PMID:12753256
2003	12753256	NR2B	RXR	NR1I1	VDR	In advanced renal failure, in addition to low serum 1,25(OH)2D3 and reduced parathyroid vitamin D receptor content, several mechanisms downstream from 1,25(OH)2D3/VDR complex formation contribute to the impairment of 1,25(OH)2D3 action, including reduced levels of the retinoid X receptor, RXR, with the consequent reduction in VDR/RXR heterodimer formation, and accumulation of uremic toxins and in…
2003	12787891	NR2B	RXR	NR1I1	VDR	In summary, these results are consistent with prior in vitro studies indicating interaction of the VDR with these VDREs occurs as a heterodimer complex with RXR . --- PMID:12787891
2003	12787891	NR2B	RXR	NR1I1	VDR	The decreased expression of both heterodimer partners observed in these cells could explain the requirement for additional VDR/RXR expression, in particular in order to compensate for the reportedly lower binding affinity of the heterodimer with the repressor cPTH VDRE . --- PMID:12787891
2003	12787891	NR2B	RXR	NR1I1	VDR	Western blotting revealed the apparently diminished expression of both the Vitamin D receptor (VDR) together with its heterodimeric DNA-binding partner, the retinoid X receptor (RXR), in these cellular extracts . --- PMID:12787891
2003	12847098	NR2B	RXR	NR1I1	VDR	The repressive effect of Hr is observed on both synthetic and naturally occurring VDR-responsive promoters and also when VDR-mediated transactivation is augmented by overexpression of its heterodimeric partner, retinoid X receptor . --- PMID:12847098
2003	12893883	NR2B	RXR	NR1I1	VDR	As a result of the proposed allosteric modification of RXR by liganded VDR, the heterodimerized RXR shows the &quot;phantom ligand effect&quot; and thus acquires the capability to recruit coactivators steroid receptor coactivator 1, transcriptional intermediary factor 2, and amplified in breast cancer-1 . --- PMID:12893883
2003	12893883	NR2B	RXR	NR1I1	VDR	Finally, using a biochemical approach with purified proteins, we show that RXR augments the 1,25-dihydroxyvitamin D3-dependent recruitment of transcriptional intermediary factor 2 in the context of RXR-VDR heterodimer . --- PMID:12893883
2003	12893883	NR2B	RXR	NR1I1	VDR	Here, we show a unique facet of the intermolecular RXR-VDR interaction, in which RXR actively participates in vitamin D3-dependent gene transcription . --- PMID:12893883
2003	12893883	NR2B	RXR	NR1I1	VDR	The RXR-VDR heterodimer, in contrast to other members of the class II nuclear receptor subfamily, is nonpermissive where RXR does not bind its cognate ligand, and therefore its role in VDR-mediated transactivation by liganded RXR-VDR has not been fully characterized . --- PMID:12893883
2003	12893883	NR2B	RXR	NR1I1	VDR	The vitamin D receptor (VDR) belongs to the thyroid hormone/retinoid receptor subfamily of nuclear receptors and functions as a heterodimer with retinoid X receptor (RXR) . --- PMID:12893883
2003	12899512	NR2B	RXR	NR1I1	VDR	VDR preferentially forms a heterodimeric complex with the retinoid X receptor (RXR) and binds to 1alpha,25(OH)2D3 response elements (VDREs) that consist of two hexameric motifs in a directly repeated (DR) or inverted palindromic (IP) arrangement . --- PMID:12899512
2003	12899528	NR2B	RXR	NR1I1	VDR	Additionally, proliferative activity (Ki-67 expression), differentiation status (cytokeratin 10 and transglutaminase K expression), rate of apoptosis (TUNEL assay) and the abundance of the main heterodimerization partners of VDR (RXRs) was determined for these tumours and correlated with the components of the Vitamin D system . --- PMID:12899528
2003	12909031	NR2B	RXR	NR1I1	VDR	The K(A) exhibits a 112-order dependence on the ratio of the fractal dimensions for the ligand effects on VDR-RXR interaction with specific DNA . --- PMID:12909031
2003	12960019	NR2B	RXR	NR1I1	VDR	Thus, for RXR heterodimerizing receptors like VDR, the P-box requires redefinition and expansion to include a DNA specificity element corresponding to arg-49 and lys-53 of hVDR . --- PMID:12960019
2003	12960019	NR2B	RXR	NR1I1	VDR	To further define the residues in the vitamin D receptor (VDR) DNA binding domain (DBD) that mediate its interaction as a retinoid X receptor (RXR) heterodimer with the rat osteocalcin vitamin D-responsive element (VDRE), chimeric receptors were created in which the core DBD of VDR was replaced with that of the homodimerizing glucocorticoid receptor (GR) . --- PMID:12960019
2003	14506229	NR2B	RXR	NR1I1	VDR	A DR3-type vitamin D response element was identified in the fourth exon of GADD45 that forms a complex with the vitamin D receptor.retinoid X receptor heterodimer in electrophoresis mobility shift assays and mediates the dose-dependent induction of luciferase activity by 1,25-dihydroxyvitamin D3 in reporter assays . --- PMID:14506229
2003	14631893	NR2B	RXR	NR1I1	VDR	The effects of vitamin D are mediated by the nuclear vitamin D receptor, which heterodimerizes with the retinoid X receptor and changes gene transcription . --- PMID:14631893
2003	12840222	NR2B	RXR	NR1I2	PXR	PXR binds to DNA as a heterodimer with the 9-cis retinoic acid receptor (RXR) and regulates a large number of genes involved in the detoxification and excretion of toxic substances . --- PMID:12840222
2003	14657421	NR2B	RXR	NR1I2	PXR	CAR and PXR bind as heterodimeric complexes with the retinoid X receptor to response elements in the regulatory regions of the induced genes . --- PMID:14657421
2003	12573483	NR2B	RXR	NR1I3	CAR	In response to PB, CAR forms a heterodimer with the retinoid X receptor (RXR), binds to a PB response element (typified by DR-4 motif), and activates transcription of the gene . --- PMID:12573483
2003	12896978	NR2B	RXR	NR1I3	CAR	CAR binds as a heterodimer with the retinoid X receptor (RXR) to specific DNA sites, called response elements (REs) . --- PMID:12896978
2003	12896978	NR2B	RXR	NR1I3	CAR	Systematic variation of the nucleotides 5'-flanking to both AGTTCA hexamers showed that the dinucleotide sequence modulates the DNA complex formation of CAR monomers and CAR-RXR heterodimer by a factor of up to 20 . --- PMID:12896978
2003	12896978	NR2B	RXR	NR1I3	CAR	Therefore, both CAR-RXR heterodimers and CAR monomers can contribute to the gene activating function of PBREMs in CAR target genes . --- PMID:12896978
2003	14570762	NR2B	RXR	NR1I3	CAR	CYP2B is induced by constitutive androstane receptor (CAR)-retinoid X receptor (RXR) heterodimer binding to a phenobarbital-responsive promoter element in the CYP2B promoter . --- PMID:14570762
2003	14657421	NR2B	RXR	NR1I3	CAR	CAR and PXR bind as heterodimeric complexes with the retinoid X receptor to response elements in the regulatory regions of the induced genes . --- PMID:14657421
2003	12844485	NR2B	RXR	NR2B	RXR	Since RXR homodimers and RXR/peroxisome proliferator-activated receptor (PPAR) heterodimers bind consensus direct repeat (DR1) motifs, YAMC and NCM460 (a normal human colonic cell line), were respectively, co-transfected with RXRalpha and DR1-Luc, followed by different PUFA treatment . --- PMID:12844485
2003	12846418	NR2B	RXR	NR2B	RXR	9-cis retinoic acid (9-cis RA), a ligand for both retinoic acid receptor (RAR)/retinoic X receptor (RXR) heterodimers as well as RXR/RXR homodimers, markedly induced NIS mRNA expression in MCF-7 breast cancer cells in a dose- and time-dependent fashion, with maximal levels occurring at 12 h . --- PMID:12846418
2003	14567757	NR2B	RXR	NR2B	RXR	A potential for direct protein:protein interaction between NPDC-1, RXR and retinoic acid receptor beta (RARbeta) was observed in vitro and NPDC-1 facilitated RXR homodimer and RAR-RXR heterodimer DNA binding in vitro . --- PMID:14567757
2003	14681209	NR2B	RXR	NR4A2	NURR1	Finally, our findings identify RXR-Nurr1 heterodimers as a potential target in the treatment of neurodegenerative disease . --- PMID:14681209
2003	14681209	NR2B	RXR	NR4A2	NURR1	Here we demonstrate the presence of endogenous RXR ligands in the embryonic central nervous system (CNS) and show that they can activate heterodimers formed between RXR and the orphan NR Nurr1 in vivo . --- PMID:14681209
2003	14681209	NR2B	RXR	NR4A2	NURR1	Moreover, RXR ligands increase the number of surviving dopaminergic cells and other neurons in a process mediated by Nurr1-RXR heterodimers . --- PMID:14681209
2003	12585964	NR2B1	RXR_a	NR1A2	TR_b	The same mutations also abolished transactivation of the HCR-1/apoC-II promoter cluster by RXRalpha-T3Rbeta heterodimers in the presence of tri-iodothyronine . --- PMID:12585964
2003	12585964	NR2B1	RXR_a	NR1A2	TR_b	Transactivation of the HCR-1/apoC-II promoter cluster by RXRalpha-FXRalpha heterodimers in the presence of CDCA was abolished by mutations either in the IR-1 HRE of the HCR-1 or in the thyroid HRE of the proximal apoC-II promoter, which binds RXRalpha-thyroid hormone receptor beta (T3Rbeta) heterodimers . --- PMID:12585964
2003	14560013	NR2B1	RXR_a	NR1B	RAR	Importantly, the mutation of mouse RXRalpha (mRXRalpha) Tyr402 substantially weakened RAR heterodimerization while concomitantly increasing homodimerization . --- PMID:14560013
2003	14508522	NR2B1	RXR_a	NR1B1	RAR_a	RXRalpha/NPM-RARalpha heterodimers were found to interact directly with a PPARgamma-responsive element in vitro . --- PMID:14508522
2003	14691372	NR2B1	RXR_a	NR1B1	RAR_a	RESULTS: Heterodimers of retinoic acid receptor (RAR)alpha, beta, and gamma with retinoid X receptor (RXR)alpha bound the FP330-3' site . --- PMID:14691372
2003	12576329	NR2B1	RXR_a	NR1B2	RAR_b	These results suggest that oxidized phospholipids in ox-LDL inhibit transcription of the TM gene in HUVECs by inhibiting the binding of RARbeta-RXRalpha heterodimer and Sp, including Sp1 and Sp3, to the DR4 element and Sp1 binding element, respectively, in the TM promoter with reduced expression of RARbeta, RXRalpha, and Sp1 and Sp3 in the nuclei . --- PMID:12576329
2003	14691372	NR2B1	RXR_a	NR1B2	RAR_b	RESULTS: Heterodimers of retinoic acid receptor (RAR)alpha, beta, and gamma with retinoid X receptor (RXR)alpha bound the FP330-3' site . --- PMID:14691372
2003	12824162	NR2B1	RXR_a	NR1B3	RAR_g	In contrast, RXR alpha plays only a modulatory role, cooperating with RAR gamma 2 through its AF-2 domain and its phosphorylated AF-1 domain in both the transcription activity and the degradation of the RAR gamma 2/RXR alpha heterodimers . --- PMID:12824162
2003	12824162	NR2B1	RXR_a	NR1B3	RAR_g	In eukaryotic cells, liganded RAR gamma 2/RXR alpha heterodimers activate the transcription of retinoic acid (RA) target genes and then are degraded through the ubiquitin-proteasome pathway . --- PMID:12824162
2003	14691372	NR2B1	RXR_a	NR1B3	RAR_g	RESULTS: Heterodimers of retinoic acid receptor (RAR)alpha, beta, and gamma with retinoid X receptor (RXR)alpha bound the FP330-3' site . --- PMID:14691372
2003	12562861	NR2B1	RXR_a	NR1C1	PPAR_a	The -385/-373 sequence also interacted with a mixture of in vitro translated PPARalpha-retinoic acid receptor X (RXR)alpha, but by themselves neither PPARalpha nor RXRalpha could bind to the Delta-6 desaturase DR-1 . --- PMID:12562861
2003	12753917	NR2B1	RXR_a	NR1C1	PPAR_a	Retinoid X receptor alpha (RXRalpha) can reveal diverse functions through forming a heterodimer with peroxisome proliferator-activated receptor alpha (PPARalpha) . --- PMID:12753917
2003	12798359	NR2B1	RXR_a	NR1C1	PPAR_a	HK-2 cells express detectable levels of PPARalpha and its dimerization partner the retinoid X receptor (RXRalpha) proteins . --- PMID:12798359
2003	12815167	NR2B1	RXR_a	NR1C1	PPAR_a	Gel shift experiments indicated that PPARalpha/RXRalpha heterodimers do not bind DNA in this region . --- PMID:12815167
2003	12914524	NR2B1	RXR_a	NR1C1	PPAR_a	We demonstrated that the peroxisome proliferator-activated receptor alpha/9-cis-retinoic acid receptor alpha (PPARalpha/RXRalpha) heterodimer complex can also bind to the two hexamer repeat sequences (between site 1 and site 3) arranged as an everted imperfect repeat separated by 14 bp (ER14) . --- PMID:12914524
2003	14575706	NR2B1	RXR_a	NR1C1	PPAR_a	We describe here a new peroxisome proliferator-response element located in the intron 3 (+1422/+1434) that binds in vitro the PPARalpha/retinoid X receptor alpha heterodimer and confers the induction by PPARalpha in transfection assays . --- PMID:14575706
2003	12551936	NR2B1	RXR_a	NR1C3	PPAR_g	Gel shift analysis of the putative PPRE demonstrated direct binding of PPARgamma/retinoid X receptor alpha heterodimers to the PPRE in the LRP gene . --- PMID:12551936
2003	12691917	NR2B1	RXR_a	NR1C3	PPAR_g	CONCLUSIONS: We conclude that the induction of TopoIIalpha expression by PPARgamma ligands via DR1-like site is an important mechanism for the enhancement of etoposide-induced apoptosis and a DR1-like site in TopoIIalpha promoter is involved in transcriptional regulation dependent on PPARgamma ligands and PPARgamma/RXRalpha heterodimer . --- PMID:12691917
2003	12691917	NR2B1	RXR_a	NR1C3	PPAR_g	The mutation of DR1-like site decreased the promoter activity, although the direct binding between DR1-like site and PPARgamma/RXRalpha heterodimer was not demonstrated . --- PMID:12691917
2003	12759335	NR2B1	RXR_a	NR1C3	PPAR_g	Furthermore, cotransfection experiments and pharmacological treatments in vitro, using the specific PPARgamma agonists LY17883 and ciglitazone, demonstrate that the PPRE element confers peroxisome proliferator responsiveness via the PPARgamma and retinoid X receptor-alpha heterodimer . --- PMID:12759335
2003	12777391	NR2B1	RXR_a	NR1C3	PPAR_g	The PPARgamma/retinoid X receptor-alpha heterodimer directly bound to this region, whereas binding was abolished in the presence of Rg . --- PMID:12777391
2003	12807721	NR2B1	RXR_a	NR1C3	PPAR_g	Our results show that PPARgamma and RXRalpha are co-expressed by HIPEC 65 and that, as commonly observed, activation of PPARgamma/RXRalpha heterodimers with the specific PPARgamma agonist rosiglitazone induced lipid droplet accumulation as revealed by oil red O staining . --- PMID:12807721
2003	12807721	NR2B1	RXR_a	NR1C3	PPAR_g	We have next studied the role of PPARgamma/RXRalpha heterodimers in cell proliferation and invasion . --- PMID:12807721
2003	12807721	NR2B1	RXR_a	NR1C3	PPAR_g	We have recently reported that PPARgamma, in synergy with its dimerization partner retinoid X receptor (RXR)alpha, controls the invasion of human primary cytotrophoblasts . --- PMID:12807721
2003	12851681	NR2B1	RXR_a	NR1C3	PPAR_g	Peroxisome proliferator-activated receptor gamma (PPARgamma), a ligand activated transcription factor, forms a heterodimer with retinoid X receptor alpha (RXRalpha), and its transcriptional activity is thought to be maximal in the presence of both PPARgamma and RXRalpha ligands . --- PMID:12851681
2003	12941612	NR2B1	RXR_a	NR1C3	PPAR_g	Peroxisome prolixferator-activated receptor gamma (PPARgamma), a ligand-activated transcription factor, forms a heterodimer with retinoid X receptor alpha (RXRalpha), and its transcriptional activity is thought to be maximal in the presence of both PPARgamma and RXRalpha ligands . --- PMID:12941612
2003	12966085	NR2B1	RXR_a	NR1C3	PPAR_g	One mechanism by which Foxo1 antagonizes PPARgamma activity is through disruption of DNA binding as Foxo1 inhibited the DNA binding activity of a PPARgamma/retinoid X receptor alpha heterodimeric complex . --- PMID:12966085
2003	12969790	NR2B1	RXR_a	NR1C3	PPAR_g	We pose that RXRalpha overexpression might represent an early protective effect in the process of laryngeal carcinogenesis that might be overwhelmed by an epigenetic disability in forming heterodimers with PPARgamma . --- PMID:12969790
2003	14522385	NR2B1	RXR_a	NR1C3	PPAR_g	Peroxisome proliferator-activated receptor gamma (PPARgamma) heterodimerises with retinoid X receptor alpha (RXRalpha) and is thought to be a novel therapeutic target for human malignancies . --- PMID:14522385
2003	14522385	NR2B1	RXR_a	NR1C3	PPAR_g	These results suggest that the PPARgamma/RXRalpha heterodimer may be a new therapeutic target for OSCC . --- PMID:14522385
2003	14529153	NR2B1	RXR_a	NR1C3	PPAR_g	Among NRs, retinoid X receptor alpha (RXRalpha)-peroxisome proliferator-activated receptor gamma (PPARgamma) heterodimers can mediate adipocyte differentiation and obesity which has been demonstrated with in vitro cell culture systems and RXR- and PPARgamma-specific ligand studies . --- PMID:14529153
2003	12585964	NR2B1	RXR_a	NR1H4	FXR	This increase in transcription requires the binding of retinoid X receptor alpha (RXRalpha)-FXRalpha heterodimers to a novel inverted repeat with one nucleotide spacing (IR-1) present in the HCR-1 . --- PMID:12585964
2003	12585964	NR2B1	RXR_a	NR1H4	FXR	Transactivation of the HCR-1/apoC-II promoter cluster by RXRalpha-FXRalpha heterodimers in the presence of CDCA was abolished by mutations either in the IR-1 HRE of the HCR-1 or in the thyroid HRE of the proximal apoC-II promoter, which binds RXRalpha-thyroid hormone receptor beta (T3Rbeta) heterodimers . --- PMID:12585964
2003	12761213	NR2B1	RXR_a	NR1H4	FXR	FXR/RXRalpha heterodimers specifically bind to this IR-1 . --- PMID:12761213
2003	14527955	NR2B1	RXR_a	NR1H4	FXR	Here we show that the MDR3 gene is trans-activated by the farnesoid X receptor (FXR) via a direct binding of FXR/retinoid X receptor alpha heterodimers to a highly conserved inverted repeat element (a FXR response element) at the distal promoter (-1970 to -1958) . --- PMID:14527955
2003	14708943	NR2B1	RXR_a	NR1I1	VDR	Electrophoretic mobility shift assays confirmed that the ACE66 sequence was recognized as a high affinity target for binding of heterodimers of recombinant vitamin D receptor (VDR) and its partner, retinoid-X receptor-alpha (RXRalpha) . --- PMID:14708943
2003	12746291	NR2B1	RXR_a	NR3C4	AR	Furthermore, by transfection and coimmunoprecipitation, RXR can interact with AR in vivo . --- PMID:12746291
2003	12949936	NR2C1	TR2	NR3C4	AR	The interaction between AR and TR2 was assessed by glutathione-S-transferase (GST) pull-down assay and mammalian two-hybrid system assay . --- PMID:12949936
2003	12949936	NR2C1	TR2	NR3C4	AR	The suppression of AR mediated transactivation by TR2 is not due to competition for the limited coregulator availability by these two receptors, but possibly through the interaction between TR2 and AR nuclear receptors . --- PMID:12949936
2003	12522137	NR2C2	TR4	NR2A1	HNF4_a	Further dissection of this repressive mechanism indicates that TR4 may suppress the HBV core promoter activity via repressing HNF4alpha-mediated transactivation by protein-protein interactions without inhibition of HNF4alpha DNA binding . --- PMID:12522137
2003	12522137	NR2C2	TR4	NR2A1	HNF4_a	Furthermore, our results indicate that the N- and C-terminal regions of TR4 protein are required for TR4-HNF4alpha interaction . --- PMID:12522137
2003	12522137	NR2C2	TR4	NR2A1	HNF4_a	It is possible that TR4-HNF4alpha interaction may block the HNF4alpha function that results in the suppression of HBV gene expression . --- PMID:12522137
2003	12482977	NR3A1	ER_a	NR0B1	DAX1	The target specificity of the LXXLL-related motifs was indicated by the observations that Ad4BP/SF-1, ERalpha (NR3A1), LRH-1, ERR2 (NR3B2), and fly FTZ-F1 (NR5A3) interacted through their ligand binding domains with all the LXXLL-related motifs in Dax-1 whereas HNF4 (NR2A1) and RORalpha (NR1F1) did not . --- PMID:12482977
2003	12612073	NR3A1	ER_a	NR3C3	PR	Progestins have been reported to activate also this pathway either via an interaction of the progesterone receptor isoform B (PRB) with ERalpha, which itself activates c-Src, or by direct interaction of PRB with the SH3 domain of c-Src . --- PMID:12612073
2003	12482977	NR3B2	ERR_b	NR0B1	DAX1	The target specificity of the LXXLL-related motifs was indicated by the observations that Ad4BP/SF-1, ERalpha (NR3A1), LRH-1, ERR2 (NR3B2), and fly FTZ-F1 (NR5A3) interacted through their ligand binding domains with all the LXXLL-related motifs in Dax-1 whereas HNF4 (NR2A1) and RORalpha (NR1F1) did not . --- PMID:12482977
2003	12767279	NR3C1	GR	NR3C2	MR	We also provide evidence for direct MR interaction with some of the GREs of this promoter region, specifically with the cGRE1 and cGRE3, presumably as MR-MR homodimers, and with pGRE as a MR-GR heterodimer . --- PMID:12767279
2003	12767279	NR3C2	MR	NR3C1	GR	We also provide evidence for direct MR interaction with some of the GREs of this promoter region, specifically with the cGRE1 and cGRE3, presumably as MR-MR homodimers, and with pGRE as a MR-GR heterodimer . --- PMID:12767279
2003	12767279	NR3C2	MR	NR3C2	MR	We also provide evidence for direct MR interaction with some of the GREs of this promoter region, specifically with the cGRE1 and cGRE3, presumably as MR-MR homodimers, and with pGRE as a MR-GR heterodimer . --- PMID:12767279
2003	12771131	NR3C3	PR	NR0B1	DAX1	We demonstrate that endogenous agonist-bound PR and DAX-1 in T47D breast cancer cells and endogenous AR and DAX-1 in LNCaP prostate cancer cells can be coimmunoprecipitated suggesting that the interaction is physiological . --- PMID:12771131
2003	12612073	NR3C3	PR	NR3A1	ER_a	Progestins have been reported to activate also this pathway either via an interaction of the progesterone receptor isoform B (PRB) with ERalpha, which itself activates c-Src, or by direct interaction of PRB with the SH3 domain of c-Src . --- PMID:12612073
2003	12771131	NR3C4	AR	NR0B1	DAX1	We demonstrate that endogenous agonist-bound PR and DAX-1 in T47D breast cancer cells and endogenous AR and DAX-1 in LNCaP prostate cancer cells can be coimmunoprecipitated suggesting that the interaction is physiological . --- PMID:12771131
2003	12746291	NR3C4	AR	NR2B1	RXR_a	Furthermore, by transfection and coimmunoprecipitation, RXR can interact with AR in vivo . --- PMID:12746291
2003	12949936	NR3C4	AR	NR2C1	TR2	The interaction between AR and TR2 was assessed by glutathione-S-transferase (GST) pull-down assay and mammalian two-hybrid system assay . --- PMID:12949936
2003	12949936	NR3C4	AR	NR2C1	TR2	The suppression of AR mediated transactivation by TR2 is not due to competition for the limited coregulator availability by these two receptors, but possibly through the interaction between TR2 and AR nuclear receptors . --- PMID:12949936
2003	12529383	NR4A1	NUR77	NR4A1	NUR77	The NGFI-B (Nur77) subfamily of orphan nuclear receptors (NRs), which also includes Nurr1 and NOR1, bind the NurRE regulatory element as either homo- or heterodimers formed between subfamily members . --- PMID:12529383
2003	12529383	NR4A1	NUR77	NR4A2	NURR1	The NGFI-B (Nur77) subfamily of orphan nuclear receptors (NRs), which also includes Nurr1 and NOR1, bind the NurRE regulatory element as either homo- or heterodimers formed between subfamily members . --- PMID:12529383
2003	12529383	NR4A1	NUR77	NR4A3	MINOR	The NGFI-B (Nur77) subfamily of orphan nuclear receptors (NRs), which also includes Nurr1 and NOR1, bind the NurRE regulatory element as either homo- or heterodimers formed between subfamily members . --- PMID:12529383
2003	14681209	NR4A2	NURR1	NR2B	RXR	Finally, our findings identify RXR-Nurr1 heterodimers as a potential target in the treatment of neurodegenerative disease . --- PMID:14681209
2003	14681209	NR4A2	NURR1	NR2B	RXR	Here we demonstrate the presence of endogenous RXR ligands in the embryonic central nervous system (CNS) and show that they can activate heterodimers formed between RXR and the orphan NR Nurr1 in vivo . --- PMID:14681209
2003	14681209	NR4A2	NURR1	NR2B	RXR	Moreover, RXR ligands increase the number of surviving dopaminergic cells and other neurons in a process mediated by Nurr1-RXR heterodimers . --- PMID:14681209
2003	12529383	NR4A2	NURR1	NR4A1	NUR77	The NGFI-B (Nur77) subfamily of orphan nuclear receptors (NRs), which also includes Nurr1 and NOR1, bind the NurRE regulatory element as either homo- or heterodimers formed between subfamily members . --- PMID:12529383
2003	12529383	NR4A2	NURR1	NR4A2	NURR1	The NGFI-B (Nur77) subfamily of orphan nuclear receptors (NRs), which also includes Nurr1 and NOR1, bind the NurRE regulatory element as either homo- or heterodimers formed between subfamily members . --- PMID:12529383
2003	12529383	NR4A2	NURR1	NR4A3	MINOR	The NGFI-B (Nur77) subfamily of orphan nuclear receptors (NRs), which also includes Nurr1 and NOR1, bind the NurRE regulatory element as either homo- or heterodimers formed between subfamily members . --- PMID:12529383
2003	12529383	NR4A3	MINOR	NR4A1	NUR77	The NGFI-B (Nur77) subfamily of orphan nuclear receptors (NRs), which also includes Nurr1 and NOR1, bind the NurRE regulatory element as either homo- or heterodimers formed between subfamily members . --- PMID:12529383
2003	12529383	NR4A3	MINOR	NR4A2	NURR1	The NGFI-B (Nur77) subfamily of orphan nuclear receptors (NRs), which also includes Nurr1 and NOR1, bind the NurRE regulatory element as either homo- or heterodimers formed between subfamily members . --- PMID:12529383
2003	12529383	NR4A3	MINOR	NR4A3	MINOR	The NGFI-B (Nur77) subfamily of orphan nuclear receptors (NRs), which also includes Nurr1 and NOR1, bind the NurRE regulatory element as either homo- or heterodimers formed between subfamily members . --- PMID:12529383
2003	12482977	NR5A1	SF1	NR0B1	DAX1	In vitro pull-down experiments confirmed that Dax-1 interacts with Ad4BP/SF-1 and also with LRH-1 (NR5A2) . --- PMID:12482977
2003	12482977	NR5A1	SF1	NR0B1	DAX1	The target specificity of the LXXLL-related motifs was indicated by the observations that Ad4BP/SF-1, ERalpha (NR3A1), LRH-1, ERR2 (NR3B2), and fly FTZ-F1 (NR5A3) interacted through their ligand binding domains with all the LXXLL-related motifs in Dax-1 whereas HNF4 (NR2A1) and RORalpha (NR1F1) did not . --- PMID:12482977
2003	12482977	NR5A1	SF1	NR0B1	DAX1	Yeast two-hybrid and transient-transfection assays confirmed the necessity of three LXXLL-related motifs in Dax-1 for interaction with and repression of Ad4BP/SF-1 . --- PMID:12482977
2003	12482977	NR5A2	LRH1	NR0B1	DAX1	In vitro pull-down experiments confirmed that Dax-1 interacts with Ad4BP/SF-1 and also with LRH-1 (NR5A2) . --- PMID:12482977
2003	12482977	NR5A2	LRH1	NR0B1	DAX1	The target specificity of the LXXLL-related motifs was indicated by the observations that Ad4BP/SF-1, ERalpha (NR3A1), LRH-1, ERR2 (NR3B2), and fly FTZ-F1 (NR5A3) interacted through their ligand binding domains with all the LXXLL-related motifs in Dax-1 whereas HNF4 (NR2A1) and RORalpha (NR1F1) did not . --- PMID:12482977
2004	16314306	NR0B1	DAX1	NR3B3	ERR_g	Moreover, yeast two-hybrid and glutathione S-transferase (GST)-pull down assays demonstrated that DAX-1 physically interacted with ERRgamma and inhibited ERRgamma transactivation, and that this interaction was dependent on the AF-2 domain of ERRgamma . --- PMID:16314306
2004	15155786	NR0B1	DAX1	NR4A1	NUR77	Specific interaction between Nur77 and DAX-1 was detected by coimmunoprecipitation, yeast two-hybrid, and glutathione-S-transferase pull-down assays . --- PMID:15155786
2004	15155786	NR0B1	DAX1	NR4A1	NUR77	The ligand binding domain of DAX-1 and the activation function-2 domain of Nur77 were determined as the direct interaction domains between DAX-1 and Nur77 . --- PMID:15155786
2004	14555713	NR0B1	DAX1	NR5A1	SF1	A luciferase assay also indicated that these two cofactors enhanced Ad4BP/SF-1 transactivation.Dosage-sensitive sex reversal (DAX-1) interacts with and thus inhibits Ad4BP/SF-1 transactivation . --- PMID:14555713
2004	14678822	NR0B1	DAX1	NR5A1	SF1	Nr5a1/Sf1, Wt1 and other genes that encode proteins known to interact with Nr0b1 were also expressed . --- PMID:14678822
2004	14963109	NR0B1	DAX1	NR5A1	SF1	Unexpectedly, in wild-type DAX-1 and mutant DAX-1 Delta338-362, deletion of 25 extra amino acids in H6-H7 had no significant difference in the interaction and repression of steroidogenic factor 1 transactivation . --- PMID:14963109
2004	14963109	NR0B2	SHP	NR1I3	CAR	Interestingly, yeast two-hybrid and glutathione-S-transferase pull-down assays demonstrated that wild-type and SHP Delta128-139 have similar abilities to interact with estrogen receptor-related receptor-gamma, hepatocyte nuclear factor 4alpha, and constitutive androstane receptor . --- PMID:14963109
2004	15000748	NR0B2	SHP	NR1I3	CAR	The interaction of CAR with SHP was confirmed by GST pulldown experiments . --- PMID:15000748
2004	15000748	NR0B2	SHP	NR1I3	CAR	The short heterodimer partner (SHP), an orphan nuclear receptor that lacks a conventional DNA binding domain, was initially identified by its interaction with CAR . --- PMID:15000748
2004	15047713	NR0B2	SHP	NR2A	HNF4	Bile acid homeostasis is tightly controlled by the feedback mechanism in which an atypical orphan nuclear receptor (NR) small heterodimer partner (SHP) inactivates several NRs such as liver receptor homologue-1 and hepatocyte nuclear factor 4 . --- PMID:15047713
2004	14963109	NR0B2	SHP	NR2A1	HNF4_a	Interestingly, yeast two-hybrid and glutathione-S-transferase pull-down assays demonstrated that wild-type and SHP Delta128-139 have similar abilities to interact with estrogen receptor-related receptor-gamma, hepatocyte nuclear factor 4alpha, and constitutive androstane receptor . --- PMID:14963109
2004	14963109	NR0B2	SHP	NR3B3	ERR_g	Interestingly, yeast two-hybrid and glutathione-S-transferase pull-down assays demonstrated that wild-type and SHP Delta128-139 have similar abilities to interact with estrogen receptor-related receptor-gamma, hepatocyte nuclear factor 4alpha, and constitutive androstane receptor . --- PMID:14963109
2004	15475169	NR0B2	SHP	NR3B3	ERR_g	In this study, we cloned rat ERRgamma as an interacting partner of an orphan nuclear receptor, small heterodimer partner (SHP) . --- PMID:15475169
2004	14766742	NR0B2	SHP	NR5A2	LRH1	Based on these observations and on protein binding studies performed in vitro and by chromatin immunoprecipitation, we hypothesize that FTF has two synergetic effects that contribute to its role in bile acid biosynthesis: 1) it has the ability to activate the expression of SHP, which in turn heterodimerizes and suppresses FTF transactivation activity; and 2) it occupies the FTF/HNF-4 recognition …
2004	14766742	NR0B2	SHP	NR5A2	LRH1	It has been shown previously that hepatocyte nuclear factor-4alpha (HNF-4) and the alpha(1)-fetoprotein transcription factor (FTF) are activators of 7alpha-and 12alpha-hydroxylase transcription and that the small heterodimer partner (SHP) suppresses bile acid biosynthesis by heterodimerizing with FTF . --- PMID:14766742
2004	15047713	NR0B2	SHP	NR5A2	LRH1	Bile acid homeostasis is tightly controlled by the feedback mechanism in which an atypical orphan nuclear receptor (NR) small heterodimer partner (SHP) inactivates several NRs such as liver receptor homologue-1 and hepatocyte nuclear factor 4 . --- PMID:15047713
2004	14668324	NR1A	TR	NR2B	RXR	In contrast, RXR has been thought to be incapable of ligand binding in a nonpermissive heterodimer, such as that of thyroid hormone receptor (TR)/RXR, where it has been referred to as a silent partner . --- PMID:14668324
2004	14701665	NR1A	TR	NR2B	RXR	The nuclear hormone receptors, peroxisome proliferator-activated receptor (PPAR) and thyroid receptor (TR), which heterodimerize with the retinoid X receptor (RXR), are important regulators of fatty acid metabolism and decrease in the liver after LPS administration . --- PMID:14701665
2004	14701725	NR1A	TR	NR2B	RXR	Heterodimers of the retinoid X receptor (RXR) with the thyroid hormone receptor (TR) are considered to be nonpermissive . --- PMID:14701725
2004	14769039	NR1A	TR	NR2B	RXR	Finally, competition between TR/RXR and LXR/RXR heterodimers to suppress or activate ABCA1 transcription is shown to be dynamic and dependent on the amount of nuclear receptor present in the cells . --- PMID:14769039
2004	14715249	NR1B	RAR	NR2B	RXR	In investigating possible mechanisms for IGFBP-3 regulation of atRA-sensitivity, we found that IGFBP-3 blocked the formation of RAR:RXR heterodimers and disrupted the ligand-inducible receptor complex . --- PMID:14715249
2004	15019979	NR1B	RAR	NR2B	RXR	In response to retinoid binding, RAR/RXR heterodimers undergo major conformational changes and orchestrate the transcription of specific gene networks, through binding to specific DNA response elements and recruiting cofactor complexes that act to modify local chromatin structure and/or engage the basal transcription machinery . --- PMID:15019979
2004	15103326	NR1B	RAR	NR2B	RXR	The ability of a retinoid X receptor (RXR) to heterodimerize with many nuclear receptors, including LXR, PPAR, NGF1B and RAR, underscores its pivotal role within the nuclear receptor superfamily . --- PMID:15103326
2004	15180561	NR1B	RAR	NR2B	RXR	Receptor interacting protein 140 (RIP140) represents a novel RAR/RXR coregulator that suppresses vitamin A-regulated gene expression in a retinoid- dependent manner . --- PMID:15180561
2004	15239098	NR1B	RAR	NR2B	RXR	The human ASBT promoter linked to a luciferase reporter was studied in Caco-2 cells treated with chenodeoxycholic acid (CDCA) and transfected with expression plasmids for farnesoid X-receptor (FXR), short heterodimer partner (SHP), and retinoic acid receptor/retinoid X receptor (RAR/RXR) . --- PMID:15239098
2004	15310754	NR1B	RAR	NR2B	RXR	Retinoid X receptor (RXR)/retinoic acid receptor (RAR) heterodimers control gene expression through recruitment of co-repressors or co-activators, depending on their hormone binding status . --- PMID:15310754
2004	15376324	NR1B	RAR	NR2B	RXR	A putative retinoic acid response element in the 5' region of the NEDD9 promoter binds specifically to a RXR/RAR heterodimer and forms a higher molecular weight complex upon addition of a retinoic acid receptor-specific antibody . --- PMID:15376324
2004	15379735	NR1B	RARs	NR2B	RXRs	Retinoic acid regulates gene expression via RARs (retinoic acid receptors) working as heterodimers with RXRs (retinoid X receptors) . --- PMID:15379735
2004	15489004	NR1B	RAR	NR2B	RXR	In competition experiments, RIP140 strongly competes with PCAF for interaction with RAR/RXR both in vitro and in vivo . --- PMID:15489004
2004	15489004	NR1B	RAR	NR2B	RXR	This study presents kinetic evidence for competition of RIP140 with PCAF for ligand-dependent interactions with RAR/RXR, and provides kinetic explanation for the suppressive activity of RIP140 in RA-activated gene expression . --- PMID:15489004
2004	15489004	NR1B	RAR	NR2B	RXR	To compare these molecular interactions and to determine the effect of RXR ligands, we focus on PCAF/RAR/RXR complex formation in this study for a comparison to RIP140/RAR/RXR complex formation . --- PMID:15489004
2004	15501068	NR1B	RAR	NR2B	RXR	Transactivation assay using RARs and RXRs suggested that the inhibitory activity of 9b resulted from the selective antagonism at the RXR site of RXR-RAR heterodimers . --- PMID:15501068
2004	15528208	NR1B	RAR	NR2B	RXR	Together, our results reveal molecular and structural features that impact on the ligand-dependent interaction of the RAR/RXR heterodimer with nuclear receptor coactivators . --- PMID:15528208
2004	15531552	NR1B	RAR	NR2B	RXRs	Because RXRs heterodimerize with thyroid hormone receptor, retinoic acid receptor, vitamin D(3) receptor, and peroxisome proliferator-activated receptor, they play central roles in regulating a number of signaling pathways . --- PMID:15531552
2004	15558240	NR1B	RAR	NR2B	RXR	Previous studies in our laboratory identified retinoid-induced defects that are mediated by RAR-RXR heterodimerization using interaction of synthetic ligands selective for the retinoid receptors RAR and RXR in mice (Elmazar et al . --- PMID:15558240
2004	15558240	NR1B	RAR	NR2B	RXR	The present study was designed to investigate whether these RAR-RXR heterodimer-mediated defects can be also induced by interactions of natural and synthetic ligands for retinoid receptors . --- PMID:15558240
2004	15509776	NR1B	RAR	NR2B1	RXR_a	The RXRalpha NES is also silenced by RXRalpha heterodimerization with retinoic acid receptor or vitamin D receptor . --- PMID:15509776
2004	14592536	NR1B1	RAR_a	NR2B1	RXR_a	However, in ATRA-induced gastric cancer cells MGC80-3, RXRalpha heterodimerised with RARalpha but not with TR3, and remained in the nucleus exerting its effect on cell cycle regulation . --- PMID:14592536
2004	14701722	NR1B1	RAR_a	NR2B1	RXR_a	The hepatocyte nuclear factors (HNF)1alpha and -4alpha and the retinoid X receptor/retinoic acid receptor dimer (RXRalpha/RARalpha) bound and transactivated the rat but not the human or mouse NTCP/Ntcp promoters . --- PMID:14701722
2004	15157739	NR1B1	RAR_a	NR2B1	RXR_a	Cotransfection assays showed that RXRalpha and RARalpha activate AGP gene transcription through these two elements either as a homodimer (RXRalpha/RXRalpha) or as a heterodimer (RXRalpha/RARalpha) . --- PMID:15157739
2004	15157739	NR1B1	RAR_a	NR2B1	RXR_a	Furthermore, cotransfection experiments with retinoic acid receptor alpha (RARalpha) and retinoid X receptor alpha (RXRalpha) expression vectors in NIH3T3 cells demonstrated that both RXRalpha/RXRalpha homodimer and RXRalpha/RARalpha heterodimer are competent for ligand-induced transactivation of the AGP promoter . --- PMID:15157739
2004	15157739	NR1B1	RAR_a	NR2B1	RXR_a	The RXRalpha/RXRalpha homodimer acts most efficiently through the RARE-I response element to promote AGP transactivation, whereas the RXRalpha/RARalpha heterodimer mediates transactivation better via the RARE-II responsive element . --- PMID:15157739
2004	15171703	NR1B1	RAR_a	NR2B1	RXR_a	These results also showed an increase in the DNA binding activity of the RARalpha/RXRalpha heterodimer and the stability of nuclear localization of this heterodimer, which normally facilitates the ATRA signal transduction . --- PMID:15171703
2004	15171703	NR1B1	RAR_a	NR2B1	RXR_a	This resulted in a reduction in the DNA binding activity of RARalpha/retinoid X receptor alpha (RXRalpha) heterodimer, the separation of RXRalpha from RARalpha and the translocation of RXRalpha from the nucleus to the cytoplasm . --- PMID:15171703
2004	15310754	NR1B1	RAR_a	NR2B1	RXR_a	Moreover, LG268 became an antagonist to RXRalpha Delta443/RARalpha heterodimers . --- PMID:15310754
2004	15310754	NR1B1	RAR_a	NR2B1	RXR_a	We hypothesize that the inability to release co-repressors from RXRalpha/RARalpha is responsible for the inability of LG268 to activate RXRalpha/RARalpha heterodimers in mammalian cells . --- PMID:15310754
2004	15370702	NR1B1	RAR_a	NR2B1	RXR_a	Retinoids regulate keratinocyte proliferation and maturation via binding to nuclear retinoic acid receptors (mainly RARalpha and RARgamma) which form heterodimers with the 9-cis-RA receptor, RXRalpha . --- PMID:15370702
2004	15606784	NR1B1	RAR_a	NR2B1	RXR_a	Here we describe the use of nondenaturing electrospray ionization mass spectrometry (ESI-MS) to determine the characteristics of CoRNR box peptide binding to the ligand binding domains of the RARalpha-RXRalpha heterodimer . --- PMID:15606784
2004	15159591	NR1B2	RAR_b	NR2B1	RXR_a	The ligand-binding domains of the retinoid X receptor alpha (RXRalpha) and of the retinoic acid receptor beta (RARbeta) were overexpressed separately and copurified in the heterodimeric form . --- PMID:15159591
2004	15528208	NR1B2	RAR_b	NR2B1	RXR_a	To understand the effects of heterodimerization and ligand binding on coactivator recruitment, we solved the crystal structure of the complex between the RARbeta/RXRalpha ligand-binding domain heterodimer, its 9-cis retinoic acid ligand, and an LXXLL-containing peptide (termed NR box 2) derived from the nuclear receptor interaction domain (NID) of the TRAP220 coactivator . --- PMID:15528208
2004	15370702	NR1B3	RAR_g	NR2B1	RXR_a	Retinoids regulate keratinocyte proliferation and maturation via binding to nuclear retinoic acid receptors (mainly RARalpha and RARgamma) which form heterodimers with the 9-cis-RA receptor, RXRalpha . --- PMID:15370702
2004	14667448	NR1C	PPARs	NR2B	RXRs	Upon activation by their ligands, PPARs and RXRs bind to their target genes as heterodimers . --- PMID:14667448
2004	14701665	NR1C	PPAR	NR2B	RXR	The nuclear hormone receptors, peroxisome proliferator-activated receptor (PPAR) and thyroid receptor (TR), which heterodimerize with the retinoid X receptor (RXR), are important regulators of fatty acid metabolism and decrease in the liver after LPS administration . --- PMID:14701665
2004	15103326	NR1C	PPAR	NR2B	RXR	Among these heterodimers, PPAR:RXR is considered an important signalling mediator of both PPAR ligands, such as fatty acids, and 9-cis retinoic acid (9-cis RA), an RXR ligand . --- PMID:15103326
2004	15103326	NR1C	PPAR	NR2B	RXR	The ability of a retinoid X receptor (RXR) to heterodimerize with many nuclear receptors, including LXR, PPAR, NGF1B and RAR, underscores its pivotal role within the nuclear receptor superfamily . --- PMID:15103326
2004	15130092	NR1C	PPAR	NR2B	RXR	These results demonstrate that only PPREs of L- and A-FABP promoters are functional, and that binding of PPAR/RXR heterodimers to a PPRE in vitro does not necessarily predict transactivation . --- PMID:15130092
2004	15318936	NR1C	PPARs	NR2B	RXRs	PPARs heterodimerize and bind DNA with retinoid X receptors (RXRs), which have homology to other members of the nuclear receptor superfamily . --- PMID:15318936
2004	15320743	NR1C	PPARs	NR2B	RXR	Peroxisome proliferator-activated receptors (PPARs) are transcription factors belonging to the nuclear receptor superfamily and form heterodimers with retinoid X receptor . --- PMID:15320743
2004	15374828	NR1C	PPARs	NR2B	RXR	Peroxisome proliferator-activated receptors (PPARs) are nuclear receptors that heterodimerize with the retinoid X receptor and then modulate the function of many target genes . --- PMID:15374828
2004	15531552	NR1C	PPAR	NR2B	RXRs	Because RXRs heterodimerize with thyroid hormone receptor, retinoic acid receptor, vitamin D(3) receptor, and peroxisome proliferator-activated receptor, they play central roles in regulating a number of signaling pathways . --- PMID:15531552
2004	15612519	NR1C	PPARs	NR2B	RXR	PPARs form an heterodimer with the 9-cis retinoic acid receptor (RXR) and bind to response elements present in target genes activated by these transcription factors . --- PMID:15612519
2004	15664689	NR1C	PPARs	NR2B	RXRs	In this study we analyzed the expression of PPARs and of their heterodimeric partners, RXRs, in embryonic rat cortical neurons during their in vitro maturation . --- PMID:15664689
2004	15102088	NR1C	PPAR	NR2B1	RXR_a	The pro-differentiating effects persisted in mice lacking PPAR-alpha, but were decreased in mice deficient in retinoid X receptor-alpha, the major heterodimerization partner of PPAR . --- PMID:15102088
2004	14960721	NR1C1	PPAR_a	NR1H3	LXR_a	In previous work, we showed that the binding of the liver x receptor alpha:peroxisome proliferator-activated receptor alpha (LXRalpha:PPARalpha) heterodimer to the murine Cyp7a1 gene promoter antagonizes the stimulatory effect of their respective ligands . --- PMID:14960721
2004	14960721	NR1C1	PPAR_a	NR1H3	LXR_a	The ligand-dependent recruitment of LXRalpha:PPARalpha heterodimer onto the human CYP7A1 Site I can explain the inhibition of the human CYP7A1 gene promoter in response to fibrates and 25-hydroxycholesterol . --- PMID:14960721
2004	15067378	NR1C1	PPAR_a	NR2B	RXR	PPARalpha and RXR heterodimer activated this promoter, and the PPARalpha responsive region was the same site that we had previously mapped as a binding site for HNF-4 . --- PMID:15067378
2004	15302862	NR1C1	PPAR_a	NR2B	RXR	In a screen for compounds that mimic CR effects in the liver, we found statistically significant overlaps between the CR transcript profile in wild-type mice and the profiles altered by agonists of lipid-activated NR, including peroxisome proliferator-activated receptor alpha (PPARalpha), liver X receptor, and their obligate heterodimer partner, retinoid X receptor . --- PMID:15302862
2004	15371561	NR1C1	PPAR_a	NR2B	RXR	Exposure to agonists of retinoid X receptor (RXR), the obligate heterodimer partner of PPARalpha, and LXR results in responses that partially overlap with those of PP . --- PMID:15371561
2004	14641110	NR1C1	PPAR_a	NR2B1	RXR_a	Electrophoretic mobility-shift assays revealed that PPARalpha/retinoid X receptor alpha heterodimer indeed bound to the two PPREs, and the binding specificity of PPARalpha on PPRE was also confirmed by experiments with mutated oligonucleotides . --- PMID:14641110
2004	14729975	NR1C1	PPAR_a	NR2B1	RXR_a	The PPRE sequence specifically bound to the heterodimer of RXR alpha and PPAR alpha or PPAR gamma 2, as assessed by electrophoretic gel mobility shift assays . --- PMID:14729975
2004	15130092	NR1C1	PPAR_a	NR2B1	RXR_a	All PPAR/RXR heterodimers transactivate L-FABP-PPRE, best are combinations of PPARalpha with RXRalpha or RXRgamma . --- PMID:15130092
2004	15178457	NR1C1	PPAR_a	NR2B1	RXR_a	Our results show that interaction of PPARalpha with RXRalpha or CBP leads to an increase in the turnover of the protein . --- PMID:15178457
2004	15788368	NR1C1	PPAR_a	NR2B1	RXR_a	The peroxisome proliferator-activated receptor alpha (PPARalpha) is a member of the nuclear receptor super-family of ligand-activated transcription factors and it functions as an obligate heterodimer with retinoid X-receptor alpha RXRalpha . --- PMID:15788368
2004	15130092	NR1C1	PPAR_a	NR2B3	RXR_g	All PPAR/RXR heterodimers transactivate L-FABP-PPRE, best are combinations of PPARalpha with RXRalpha or RXRgamma . --- PMID:15130092
2004	14975592	NR1C3	PPAR_g	NR2B	RXRs	Peroxisome proliferator-activated receptor-gamma (PPAR-gamma) is a member of the nuclear-receptor superfamily that binds to DNA with retinoid X receptors (RXRs) as PPAR-RXR heterodimers . --- PMID:14975592
2004	15150131	NR1C3	PPAR_g	NR2B	RXR	In conclusion, the PPARgamma - RXR heterodimer promotes GSTA2 induction by activating PPREM in the GSTA2 gene, as well as inducing Nrf2 and C/EBPbeta activation . --- PMID:15150131
2004	15150131	NR1C3	PPAR_g	NR2B	RXR	PGJ2 + RA increased the binding of the PPARgamma - RXR heterodimer to the putative PPAR-response elements (PPREs) in the GSTA2 promoter . --- PMID:15150131
2004	15150131	NR1C3	PPAR_g	NR2B	RXR	Thiazolidinedione PPARgamma agonists, troglitazone, rosiglitazone, and pioglitazone, in combination with RA, potentiated GSTA2 induction, confirming that the activation of the PPARgamma and RXR heterodimer contributed to GSTA2 expression . --- PMID:15150131
2004	15150131	NR1C3	PPAR_g	NR2B	RXR	Transactivation of PPREM by the PPARgamma - RXR heterodimer was verified by the effective GSTA2 induction in the cells treated with PGJ2 + RA after transfecting them with the plasmids encoding PPARgamma1 and RXRalpha . --- PMID:15150131
2004	15174093	NR1C3	PPAR_g	NR2B	RXR	In addition, binding of the PPARgamma/RXR heterodimer to an oligonucletotide containing a peroxisome proliferator responsive element (PPRE) was also decreased in colonic mucosa extracts from cftr-/- mice . --- PMID:15174093
2004	15245439	NR1C3	PPAR_g	NR2B	RXR	Since the PPAR-gamma and RXR receptors can form heterodimers, we studied the effects of CDDO and its synergism with bexarotene on apoptosis in MF/SS cell lines (MJ, Hut78, and HH) and freshly isolated peripheral blood lymphocytes (PBL) from SS patients with circulating atypical T cells (CD4+CD26-) . --- PMID:15245439
2004	15383226	NR1C3	PPAR_g	NR2B	RXR	9-cis-RA, however, seems to increase both adipogenesis and glucose uptake through activation of the retinoid X receptor/PPARgamma heterodimer . --- PMID:15383226
2004	15486192	NR1C3	PPAR_g	NR2B	RXR	The peroxisome proliferator-activated receptor gamma (PPAR gamma) is a member of the nuclear receptor family that forms heterodimers with retinoid X receptor . --- PMID:15486192
2004	15572375	NR1C3	PPAR_g	NR2B	RXR	Our data demonstrated that stringent binding of RXR to the 3' half-site of a PPRE is more influential on the binding of the PPARgamma/RXR heterodimer than the ability of PPARgamma to bind DNA . --- PMID:15572375
2004	15572375	NR1C3	PPAR_g	NR2B	RXR	Peroxisome proliferator-activated receptor gamma (PPARgamma) interacts with retinoid X receptor (RXR) on PPAR response elements (PPREs) to regulate transcription of PPAR-responsive genes . --- PMID:15572375
2004	15581905	NR1C3	PPAR_g	NR2B	RXR	Electrophoretic mobility shift assay revealed that the increasing amount of RXR did not compete with the DNA binding of the PPARgamma/RXR heterodimer in the presence or absence of TZ . --- PMID:15581905
2004	15581905	NR1C3	PPAR_g	NR2B	RXR	PPARgamma regulates the expression of genes by binding to PPAR response element in promoter regions of regulator genes as heterodimers with a retinoid X receptor (RXR) . --- PMID:15581905
2004	15581905	NR1C3	PPAR_g	NR2B	RXR	Transfected co-activators enhanced the TZ-dependent gene transcription, and this activation was inhibited by excessive amounts of RXR, indicating that unliganded RXR may recruit the specific coactivators from the PPARgamma/RXR heterodimer . --- PMID:15581905
2004	15707588	NR1C3	PPAR_g	NR2B	RXR	Peroxisome proliferator-activated receptor gamma (PPAR gamma), a member of nuclear hormone receptors, forms a heterodimeric DNA binding complex with retinoid X receptor (RXR) and serves as a transcriptional regulator of gene expression . --- PMID:15707588
2004	14749268	NR1C3	PPAR_g	NR2B1	RXR_a	The PPAR-gamma/retinoid X receptor-alpha heterodimer was bound to the element and activated the LGK promoter . --- PMID:14749268
2004	15028712	NR1C3	PPAR_g	NR2B1	RXR_a	The ability of this region to confer enhanced activity in the adipocyte was mapped to a peroxisome proliferator-response element (PPRE)-like sequence that bound to peroxisome proliferator-activated receptor gamma (PPARgamma) and its heterodimeric partner retinoid X receptor alpha (RXRalpha) in adipocyte nuclear extracts . --- PMID:15028712
2004	15073165	NR1C3	PPAR_g	NR2B1	RXR_a	We demonstrated with recombinant proteins that the PPARgamma/RXRalpha heterodimer binds directly to this PPAR response element . --- PMID:15073165
2004	15130092	NR1C3	PPAR_g	NR2B1	RXR_a	In contrast, PPARalpha heterodimers do not transactivate A-FABP-PPRE, best combinations are of PPARgamma1 with RXRalpha and RXRgamma, and of PPARgamma2 with all RXR subtypes . --- PMID:15130092
2004	15191358	NR1C3	PPAR_g	NR2B1	RXR_a	PPARgamma-RXRalpha heterodimers bound to GH promoter, inhibiting its activity and reducing GH mRNA levels (1.8 x 10(6) vs 5.7 x 10(6) transcripts respectively vs untreated cells; P<0.002) . --- PMID:15191358
2004	15317450	NR1C3	PPAR_g	NR2B1	RXR_a	The transcriptional antagonism of the 3'-n-butyl analogue was demonstrated by its blockade of retinoic acid receptor (RAR) beta expression induced by the RXRalpha/peroxisome proliferator-activated receptor (PPAR) gamma heterodimer complexed with an RXRalpha agonist plus the PPARgamma agonist ciglitazone and the inhibition of 9-cis-RA-induced coactivator SRC-1a recruitment to RXRalpha . --- PMID:1…
2004	15544927	NR1C3	PPAR_g	NR2B1	RXR_a	Both RXR alpha 2 and RXR alpha 3 showed a level of transcriptional activity and a dose response curve against the agonist LG100268 similar to RXR alpha 1 in reporter assay for the RXR alpha homodimer or that for the heterodimer with PPAR gamma 2 . --- PMID:15544927
2004	15130092	NR1C3	PPAR_g	NR2B2	RXR_b	In contrast, PPARalpha heterodimers do not transactivate A-FABP-PPRE, best combinations are of PPARgamma1 with RXRalpha and RXRgamma, and of PPARgamma2 with all RXR subtypes . --- PMID:15130092
2004	15130092	NR1C3	PPAR_g	NR2B3	RXR_g	In contrast, PPARalpha heterodimers do not transactivate A-FABP-PPRE, best combinations are of PPARgamma1 with RXRalpha and RXRgamma, and of PPARgamma2 with all RXR subtypes . --- PMID:15130092
2004	15531761	NR1C3	PPAR_g	NR3C1	GR	Coimmunoprecipitation revealed that 15d-PGJ(2) induced a protein-protein interaction between PPARgamma and the glucocorticoid receptor (GR) in TNFalpha-treated HASM cells, which was enhanced by fluticasone and salmeterol . --- PMID:15531761
2004	15531761	NR1C3	PPAR_g	NR3C1	GR	Our data suggest that chemokine expression in HASM cells is differentially regulated by PPARgamma agonists and that the interaction between PPARgamma and GR may be responsible for the additive and synergistic inhibition of chemokine expression by PPARgamma agonists, glucocorticoids, and beta(2)-agonists, particularly the chromatin-dependent suppression of eotaxin gene transcription . --- PMID:155…
2004	15190009	NR1D1	Rev-ERBA	NR2E3	PNR	The interaction of NR2E3 with NR1D1 was confirmed by glutathione S-transferase pulldown and co-immunoprecipitation experiments . --- PMID:15190009
2004	14699103	NR1H	LXR	NR2B	RXR	Rather, LXR/retinoid X receptor heterodimers bound directly to a conserved hormone response element (LXRE) in the promoter of the murine and human Vegfa genes . --- PMID:14699103
2004	14764426	NR1H	LXR	NR2B	RXR	In this study, we have investigated the role of p160 coactivator complex in the regulation of ATP-binding transporter A1 (ABCA1), a clinically important gene transcriptionally upregulated by LXR/RXR (retinoid X receptor) heterodimer . --- PMID:14764426
2004	14769039	NR1H	LXR	NR2B	RXR	Cholesterol- and oxysterol-mediated up-regulation of ABCA1 transcription includes the binding of the liver X receptor and retinoid X receptor (LXR/RXR) heterodimer to the DR-4 element of the ABCA1 promoter . --- PMID:14769039
2004	14769039	NR1H	LXR	NR2B	RXR	Finally, competition between TR/RXR and LXR/RXR heterodimers to suppress or activate ABCA1 transcription is shown to be dynamic and dependent on the amount of nuclear receptor present in the cells . --- PMID:14769039
2004	15103326	NR1H	LXR	NR2B	RXR	The ability of a retinoid X receptor (RXR) to heterodimerize with many nuclear receptors, including LXR, PPAR, NGF1B and RAR, underscores its pivotal role within the nuclear receptor superfamily . --- PMID:15103326
2004	15266058	NR1H	LXRs	NR2B	RXR	We conclude that insulin activates the SREBP-1c promoter primarily by increasing the activity of LXRs, possibly through production of a ligand that activates LXRs or their heterodimerizing partner, the retinoid X receptor . --- PMID:15266058
2004	15302862	NR1H	LXR	NR2B	RXR	In a screen for compounds that mimic CR effects in the liver, we found statistically significant overlaps between the CR transcript profile in wild-type mice and the profiles altered by agonists of lipid-activated NR, including peroxisome proliferator-activated receptor alpha (PPARalpha), liver X receptor, and their obligate heterodimer partner, retinoid X receptor . --- PMID:15302862
2004	15371561	NR1H	LXR	NR2B	RXR	Exposure to agonists of retinoid X receptor (RXR), the obligate heterodimer partner of PPARalpha, and LXR results in responses that partially overlap with those of PP . --- PMID:15371561
2004	14993927	NR1H2	LXR_b	NR2B2	RXR_b	We provide genetic and molecular evidence that cholesterol homeostasis in SCs does not require PPARalpha and beta, but depends upon the TIF2 coactivator and RXRbeta/LXRbeta heterodimers, in which RXRbeta AF-2 is transcriptionally active . --- PMID:14993927
2004	14960721	NR1H3	LXR_a	NR1C1	PPAR_a	In previous work, we showed that the binding of the liver x receptor alpha:peroxisome proliferator-activated receptor alpha (LXRalpha:PPARalpha) heterodimer to the murine Cyp7a1 gene promoter antagonizes the stimulatory effect of their respective ligands . --- PMID:14960721
2004	14960721	NR1H3	LXR_a	NR1C1	PPAR_a	The ligand-dependent recruitment of LXRalpha:PPARalpha heterodimer onto the human CYP7A1 Site I can explain the inhibition of the human CYP7A1 gene promoter in response to fibrates and 25-hydroxycholesterol . --- PMID:14960721
2004	14991770	NR1H3	LXR_a	NR2B	RXR	The heterodimer nuclear receptor Liver-X-Receptor(alpha)/Retinoid-X-Receptor (LXR(alpha)/RXR) is considered to be a transcription factor for apo E . --- PMID:14991770
2004	15187081	NR1H4	FXR	NR2B	RXR	In gel shift assays FXR was also able to recruit DRIP205 in the context of a DNA-bound FXR/RXR (retinoid X receptor) heterodimer . --- PMID:15187081
2004	15202934	NR1H4	FXR	NR2B1	RXR_a	Transcriptional activation of the SHP (small heterodimer partner) gene by the FXR-RXRalpha (retinoid X receptor alpha) heterodimer was also enhanced by PGC-1alpha in the presence of CDCA (chenodeoxycholic acid) . --- PMID:15202934
2004	15193458	NR1I1	VDR	NR1I1	VDR	The vitamin D receptor (VDR) is a member of the steroid and nuclear hormone receptor superfamily of eukaryotic transcription factors and binds target DNA, or response elements, as a homodimer or heterodimer with the 9-cis retinoid X receptor (RXR) . --- PMID:15193458
2004	15225774	NR1I1	VDR	NR1I1	VDR	Binding of 1alpha,25-dihydroxyvitamin D(3) to the full-length VDR causes destabilization of the VDR homodimer and formation of a heterodimeric complex with the 9-cis retinoic acid receptor (RXR) . --- PMID:15225774
2004	14726489	NR1I1	VDR	NR2B	RXR	In contrast, Ro-26-9228 induced interaction of osteoblastic VDR with RXR and GRIP but did not induce these interactions with VDR from Caco-2 cells . --- PMID:14726489
2004	15083599	NR1I1	VDR	NR2B	RXR	The binding of 1 alpha,25-dihydroxyvitamin D3 to the vitamin D receptor (VDR), a nuclear receptor, activates VDR to interact with retinoid X receptor (RXR) and form the VDR/RXR/co-factor complex, which binds to vitamin D response elements in the promoter region of target genes to regulate gene transcription . --- PMID:15083599
2004	15147236	NR1I1	VDR	NR2B	RXR	VDR upon binding 1a,25-dihydroxyvitamin D3 regulates specific gene transcription predominantly by binding as a heterodimer with the retinoid X receptor (RXR) to DNA enhancer sequence, termed the vitamin D-responsive element (VDRE) that is present within the promoter region of vitamin D-controlled genes . --- PMID:15147236
2004	15193458	NR1I1	VDR	NR2B	RXR	The vitamin D receptor (VDR) is a member of the steroid and nuclear hormone receptor superfamily of eukaryotic transcription factors and binds target DNA, or response elements, as a homodimer or heterodimer with the 9-cis retinoid X receptor (RXR) . --- PMID:15193458
2004	15225769	NR1I1	VDR	NR2B	RXR	For example, NCoA62/SKIP interacts selectively with the VDR-RXR heterodimer, it forms a ternary complex with liganded VDR and steroid receptor coactivator (SRC) proteins, and it synergizes with SRCs to augment 1,25-dihydroxyvitamin D(3) [1,25-(OH)(2)D(3)]- and VDR-activated transcription . --- PMID:15225769
2004	15225774	NR1I1	VDR	NR2B	RXR	Binding of 1alpha,25-dihydroxyvitamin D(3) to the full-length VDR causes destabilization of the VDR homodimer and formation of a heterodimeric complex with the 9-cis retinoic acid receptor (RXR) . --- PMID:15225774
2004	15284334	NR1I1	VDR	NR2B	RXR	The fact that binding of RXR-RAR on DR3 is not observed suggests that contrary to RA-induced granulocytic differentiation, 1 alpha,25-dihydroxyvitamin D(3)-mediated monocytic differentiation requires positive and negative transcriptional controls both likely mediated by the RXR-VDR heterodimer . --- PMID:15284334
2004	15528275	NR1I1	VDR	NR2B	RXR	Herein, we identified a novel 1alpha,25-dihydroxyvitamin D3 [1,25-(OH)2D3] response element in the promoter region of Insig-2 gene, which specifically binds to the heterodimer of retinoid X receptor and vitamin D receptor (VDR) and directs VDR-mediated transcriptional activation in a 1,25-(OH)2D3-dependent manner . --- PMID:15528275
2004	15531552	NR1I1	VDR	NR2B	RXRs	Because RXRs heterodimerize with thyroid hormone receptor, retinoic acid receptor, vitamin D(3) receptor, and peroxisome proliferator-activated receptor, they play central roles in regulating a number of signaling pathways . --- PMID:15531552
2004	15647825	NR1I1	VDR	NR2B	RXR	INTRODUCTION: The vitamin D receptor (VDR) binds as a retinoid X receptor (RXR) heterodimer to target DNA sequences and facilitates the recruitment of protein complexes that are essential for transcriptional modulation . --- PMID:15647825
2004	15934135	NR1I1	VDR	NR2B	RXR	The ligand-dependent association of VDR/RXR heterodimer with VDIR bound to 1alphanVDRE caused the dissociation of p300 co-activators from VDIR, and the association of HDAC co-repressor complex components resulting in ligand-induced transrepression . --- PMID:15934135
2004	15934135	NR1I1	VDR	NR2B	RXR	Unlike the reported nVDREs, no direct binding of VDR/RXR heterodimer to 1alphanVDRE was detected . --- PMID:15934135
2004	14978251	NR1I1	VDR	NR2B1	RXR_a	DNase1 footprinting, competition EMSA, and antibody supershift assay showed that the IR0 is a binding site for the RXR-alpha/VDR heterodimer . --- PMID:14978251
2004	15509776	NR1I1	VDR	NR2B1	RXR_a	The RXRalpha NES is also silenced by RXRalpha heterodimerization with retinoic acid receptor or vitamin D receptor . --- PMID:15509776
2004	15331348	NR1I2	PXR	NR2A1	HNF4_a	Coimmunoprecipitation assay confirmed PXR interaction with HNF4 alpha . --- PMID:15331348
2004	15331348	NR1I2	PXR	NR2A1	HNF4_a	Mammalian two-hybrid assays revealed that PXR interacted with hepatic nuclear factor 4 alpha (HNF4 alpha, NR2A1) and rifampicin was required . --- PMID:15331348
2004	15331348	NR1I2	PXR	NR2A1	HNF4_a	Rifampicin enhanced PXR interaction with HNF4 alpha and reduced PGC-1 alpha interaction with HNF4 alpha . --- PMID:15331348
2004	15331348	NR1I2	PXR	NR2A1	HNF4_a	These results suggest that activation of PXR by rifampicin promotes PXR interaction with HNF4 alpha and blocks PGC-1 alpha activation with HNF4 alpha and results in inhibition of CYP7A1 gene transcription . --- PMID:15331348
2004	14989258	NR1I2	PXR	NR2B	RXR	PXR as a heterodimer with the retinoid X receptor (RXR), binds to specific cis-elements in the promoter regions of genes . --- PMID:14989258
2004	15316010	NR1I2	PXR	NR2B	RXR	The pregnane X receptor (PXR) acts as a receptor to induce gene expression in response to structurally diverse xenobiotics through binding as a heterodimer with the 9-cis retinoic acid receptor (RXR) to enhancers in target gene promoters . --- PMID:15316010
2004	15541768	NR1I2	PXR	NR2B1	RXR_a	The IR0 element is a specific binding site for PXR and its heterodimer partner retinoid X receptor (RXR-alpha) and it directs PXR-mediated induction of a heterologous promoter . --- PMID:15541768
2004	14963109	NR1I3	CAR	NR0B2	SHP	Interestingly, yeast two-hybrid and glutathione-S-transferase pull-down assays demonstrated that wild-type and SHP Delta128-139 have similar abilities to interact with estrogen receptor-related receptor-gamma, hepatocyte nuclear factor 4alpha, and constitutive androstane receptor . --- PMID:14963109
2004	15000748	NR1I3	CAR	NR0B2	SHP	The interaction of CAR with SHP was confirmed by GST pulldown experiments . --- PMID:15000748
2004	15000748	NR1I3	CAR	NR0B2	SHP	The short heterodimer partner (SHP), an orphan nuclear receptor that lacks a conventional DNA binding domain, was initially identified by its interaction with CAR . --- PMID:15000748
2004	15000748	NR1I3	CAR	NR2B	RXR	SHP did not block the binding of either CAR/RXR to the PBRU or binding of GRIP1 to the CAR/RXR complex in gel mobility shift assays, but slightly increased CAR/RXR binding and slightly altered the mobility of the CAR/RXR/GRIP1 complex, suggesting an interaction of SHP with these complexes . --- PMID:15000748
2004	15610733	NR1I3	CAR	NR2B	RXR	Constitutive androstane receptor (CAR) induces xenobiotic, bilirubin, and thyroid hormone metabolism as a heterodimer with the retinoid X receptor (RXR) . --- PMID:15610733
2004	15610733	NR1I3	CAR	NR2B	RXR	Here, we report the heterodimeric structure of the CAR and RXR ligand binding domains (LBDs), which reveals an unusually large dimerization interface and a small CAR ligand binding pocket . --- PMID:15610733
2004	15610735	NR1I3	CAR	NR2B1	RXR_a	The X-ray crystal structure of the human constitutive androstane receptor (CAR, NR1I3)/retinoid X receptor alpha (RXRalpha, NR2B1) heterodimer sheds light on the mechanism of ligand-independent activation of transcription by nuclear receptors . --- PMID:15610735
2004	15047713	NR2A	HNF4	NR0B2	SHP	Bile acid homeostasis is tightly controlled by the feedback mechanism in which an atypical orphan nuclear receptor (NR) small heterodimer partner (SHP) inactivates several NRs such as liver receptor homologue-1 and hepatocyte nuclear factor 4 . --- PMID:15047713
2004	14729401	NR2A	HNF4	NR2A	HNF4	Electrophoretic mobility shift assay using a putative nuclear receptor-binding element on rat HNF-1 alpha gene revealed that HNF-4 homodimer, but not RXRalpha homodimer, bound to this element . --- PMID:14729401
2004	14963109	NR2A1	HNF4_a	NR0B2	SHP	Interestingly, yeast two-hybrid and glutathione-S-transferase pull-down assays demonstrated that wild-type and SHP Delta128-139 have similar abilities to interact with estrogen receptor-related receptor-gamma, hepatocyte nuclear factor 4alpha, and constitutive androstane receptor . --- PMID:14963109
2004	15331348	NR2A1	HNF4_a	NR1I2	PXR	Coimmunoprecipitation assay confirmed PXR interaction with HNF4 alpha . --- PMID:15331348
2004	15331348	NR2A1	HNF4_a	NR1I2	PXR	Mammalian two-hybrid assays revealed that PXR interacted with hepatic nuclear factor 4 alpha (HNF4 alpha, NR2A1) and rifampicin was required . --- PMID:15331348
2004	15331348	NR2A1	HNF4_a	NR1I2	PXR	Rifampicin enhanced PXR interaction with HNF4 alpha and reduced PGC-1 alpha interaction with HNF4 alpha . --- PMID:15331348
2004	15331348	NR2A1	HNF4_a	NR1I2	PXR	These results suggest that activation of PXR by rifampicin promotes PXR interaction with HNF4 alpha and blocks PGC-1 alpha activation with HNF4 alpha and results in inhibition of CYP7A1 gene transcription . --- PMID:15331348
2004	14668324	NR2B	RXR	NR1A	TR	In contrast, RXR has been thought to be incapable of ligand binding in a nonpermissive heterodimer, such as that of thyroid hormone receptor (TR)/RXR, where it has been referred to as a silent partner . --- PMID:14668324
2004	14701665	NR2B	RXR	NR1A	TR	The nuclear hormone receptors, peroxisome proliferator-activated receptor (PPAR) and thyroid receptor (TR), which heterodimerize with the retinoid X receptor (RXR), are important regulators of fatty acid metabolism and decrease in the liver after LPS administration . --- PMID:14701665
2004	14701725	NR2B	RXR	NR1A	TR	Heterodimers of the retinoid X receptor (RXR) with the thyroid hormone receptor (TR) are considered to be nonpermissive . --- PMID:14701725
2004	14769039	NR2B	RXR	NR1A	TR	Finally, competition between TR/RXR and LXR/RXR heterodimers to suppress or activate ABCA1 transcription is shown to be dynamic and dependent on the amount of nuclear receptor present in the cells . --- PMID:14769039
2004	14715249	NR2B	RXR	NR1B	RAR	In investigating possible mechanisms for IGFBP-3 regulation of atRA-sensitivity, we found that IGFBP-3 blocked the formation of RAR:RXR heterodimers and disrupted the ligand-inducible receptor complex . --- PMID:14715249
2004	15019979	NR2B	RXR	NR1B	RAR	In response to retinoid binding, RAR/RXR heterodimers undergo major conformational changes and orchestrate the transcription of specific gene networks, through binding to specific DNA response elements and recruiting cofactor complexes that act to modify local chromatin structure and/or engage the basal transcription machinery . --- PMID:15019979
2004	15103326	NR2B	RXR	NR1B	RAR	The ability of a retinoid X receptor (RXR) to heterodimerize with many nuclear receptors, including LXR, PPAR, NGF1B and RAR, underscores its pivotal role within the nuclear receptor superfamily . --- PMID:15103326
2004	15180561	NR2B	RXR	NR1B	RAR	Receptor interacting protein 140 (RIP140) represents a novel RAR/RXR coregulator that suppresses vitamin A-regulated gene expression in a retinoid- dependent manner . --- PMID:15180561
2004	15239098	NR2B	RXR	NR1B	RAR	The human ASBT promoter linked to a luciferase reporter was studied in Caco-2 cells treated with chenodeoxycholic acid (CDCA) and transfected with expression plasmids for farnesoid X-receptor (FXR), short heterodimer partner (SHP), and retinoic acid receptor/retinoid X receptor (RAR/RXR) . --- PMID:15239098
2004	15310754	NR2B	RXR	NR1B	RAR	Retinoid X receptor (RXR)/retinoic acid receptor (RAR) heterodimers control gene expression through recruitment of co-repressors or co-activators, depending on their hormone binding status . --- PMID:15310754
2004	15376324	NR2B	RXR	NR1B	RAR	A putative retinoic acid response element in the 5' region of the NEDD9 promoter binds specifically to a RXR/RAR heterodimer and forms a higher molecular weight complex upon addition of a retinoic acid receptor-specific antibody . --- PMID:15376324
2004	15379735	NR2B	RXRs	NR1B	RARs	Retinoic acid regulates gene expression via RARs (retinoic acid receptors) working as heterodimers with RXRs (retinoid X receptors) . --- PMID:15379735
2004	15489004	NR2B	RXR	NR1B	RAR	In competition experiments, RIP140 strongly competes with PCAF for interaction with RAR/RXR both in vitro and in vivo . --- PMID:15489004
2004	15489004	NR2B	RXR	NR1B	RAR	This study presents kinetic evidence for competition of RIP140 with PCAF for ligand-dependent interactions with RAR/RXR, and provides kinetic explanation for the suppressive activity of RIP140 in RA-activated gene expression . --- PMID:15489004
2004	15489004	NR2B	RXR	NR1B	RAR	To compare these molecular interactions and to determine the effect of RXR ligands, we focus on PCAF/RAR/RXR complex formation in this study for a comparison to RIP140/RAR/RXR complex formation . --- PMID:15489004
2004	15501068	NR2B	RXR	NR1B	RAR	Transactivation assay using RARs and RXRs suggested that the inhibitory activity of 9b resulted from the selective antagonism at the RXR site of RXR-RAR heterodimers . --- PMID:15501068
2004	15528208	NR2B	RXR	NR1B	RAR	Together, our results reveal molecular and structural features that impact on the ligand-dependent interaction of the RAR/RXR heterodimer with nuclear receptor coactivators . --- PMID:15528208
2004	15531552	NR2B	RXRs	NR1B	RAR	Because RXRs heterodimerize with thyroid hormone receptor, retinoic acid receptor, vitamin D(3) receptor, and peroxisome proliferator-activated receptor, they play central roles in regulating a number of signaling pathways . --- PMID:15531552
2004	15558240	NR2B	RXR	NR1B	RAR	Previous studies in our laboratory identified retinoid-induced defects that are mediated by RAR-RXR heterodimerization using interaction of synthetic ligands selective for the retinoid receptors RAR and RXR in mice (Elmazar et al . --- PMID:15558240
2004	15558240	NR2B	RXR	NR1B	RAR	The present study was designed to investigate whether these RAR-RXR heterodimer-mediated defects can be also induced by interactions of natural and synthetic ligands for retinoid receptors . --- PMID:15558240
2004	14667448	NR2B	RXRs	NR1C	PPARs	Upon activation by their ligands, PPARs and RXRs bind to their target genes as heterodimers . --- PMID:14667448
2004	14701665	NR2B	RXR	NR1C	PPAR	The nuclear hormone receptors, peroxisome proliferator-activated receptor (PPAR) and thyroid receptor (TR), which heterodimerize with the retinoid X receptor (RXR), are important regulators of fatty acid metabolism and decrease in the liver after LPS administration . --- PMID:14701665
2004	15103326	NR2B	RXR	NR1C	PPAR	Among these heterodimers, PPAR:RXR is considered an important signalling mediator of both PPAR ligands, such as fatty acids, and 9-cis retinoic acid (9-cis RA), an RXR ligand . --- PMID:15103326
2004	15103326	NR2B	RXR	NR1C	PPAR	The ability of a retinoid X receptor (RXR) to heterodimerize with many nuclear receptors, including LXR, PPAR, NGF1B and RAR, underscores its pivotal role within the nuclear receptor superfamily . --- PMID:15103326
2004	15130092	NR2B	RXR	NR1C	PPAR	These results demonstrate that only PPREs of L- and A-FABP promoters are functional, and that binding of PPAR/RXR heterodimers to a PPRE in vitro does not necessarily predict transactivation . --- PMID:15130092
2004	15318936	NR2B	RXRs	NR1C	PPARs	PPARs heterodimerize and bind DNA with retinoid X receptors (RXRs), which have homology to other members of the nuclear receptor superfamily . --- PMID:15318936
2004	15320743	NR2B	RXR	NR1C	PPARs	Peroxisome proliferator-activated receptors (PPARs) are transcription factors belonging to the nuclear receptor superfamily and form heterodimers with retinoid X receptor . --- PMID:15320743
2004	15374828	NR2B	RXR	NR1C	PPARs	Peroxisome proliferator-activated receptors (PPARs) are nuclear receptors that heterodimerize with the retinoid X receptor and then modulate the function of many target genes . --- PMID:15374828
2004	15531552	NR2B	RXRs	NR1C	PPAR	Because RXRs heterodimerize with thyroid hormone receptor, retinoic acid receptor, vitamin D(3) receptor, and peroxisome proliferator-activated receptor, they play central roles in regulating a number of signaling pathways . --- PMID:15531552
2004	15612519	NR2B	RXR	NR1C	PPARs	PPARs form an heterodimer with the 9-cis retinoic acid receptor (RXR) and bind to response elements present in target genes activated by these transcription factors . --- PMID:15612519
2004	15664689	NR2B	RXRs	NR1C	PPARs	In this study we analyzed the expression of PPARs and of their heterodimeric partners, RXRs, in embryonic rat cortical neurons during their in vitro maturation . --- PMID:15664689
2004	15067378	NR2B	RXR	NR1C1	PPAR_a	PPARalpha and RXR heterodimer activated this promoter, and the PPARalpha responsive region was the same site that we had previously mapped as a binding site for HNF-4 . --- PMID:15067378
2004	15302862	NR2B	RXR	NR1C1	PPAR_a	In a screen for compounds that mimic CR effects in the liver, we found statistically significant overlaps between the CR transcript profile in wild-type mice and the profiles altered by agonists of lipid-activated NR, including peroxisome proliferator-activated receptor alpha (PPARalpha), liver X receptor, and their obligate heterodimer partner, retinoid X receptor . --- PMID:15302862
2004	15371561	NR2B	RXR	NR1C1	PPAR_a	Exposure to agonists of retinoid X receptor (RXR), the obligate heterodimer partner of PPARalpha, and LXR results in responses that partially overlap with those of PP . --- PMID:15371561
2004	14975592	NR2B	RXRs	NR1C3	PPAR_g	Peroxisome proliferator-activated receptor-gamma (PPAR-gamma) is a member of the nuclear-receptor superfamily that binds to DNA with retinoid X receptors (RXRs) as PPAR-RXR heterodimers . --- PMID:14975592
2004	15150131	NR2B	RXR	NR1C3	PPAR_g	In conclusion, the PPARgamma - RXR heterodimer promotes GSTA2 induction by activating PPREM in the GSTA2 gene, as well as inducing Nrf2 and C/EBPbeta activation . --- PMID:15150131
2004	15150131	NR2B	RXR	NR1C3	PPAR_g	PGJ2 + RA increased the binding of the PPARgamma - RXR heterodimer to the putative PPAR-response elements (PPREs) in the GSTA2 promoter . --- PMID:15150131
2004	15150131	NR2B	RXR	NR1C3	PPAR_g	Thiazolidinedione PPARgamma agonists, troglitazone, rosiglitazone, and pioglitazone, in combination with RA, potentiated GSTA2 induction, confirming that the activation of the PPARgamma and RXR heterodimer contributed to GSTA2 expression . --- PMID:15150131
2004	15150131	NR2B	RXR	NR1C3	PPAR_g	Transactivation of PPREM by the PPARgamma - RXR heterodimer was verified by the effective GSTA2 induction in the cells treated with PGJ2 + RA after transfecting them with the plasmids encoding PPARgamma1 and RXRalpha . --- PMID:15150131
2004	15174093	NR2B	RXR	NR1C3	PPAR_g	In addition, binding of the PPARgamma/RXR heterodimer to an oligonucletotide containing a peroxisome proliferator responsive element (PPRE) was also decreased in colonic mucosa extracts from cftr-/- mice . --- PMID:15174093
2004	15245439	NR2B	RXR	NR1C3	PPAR_g	Since the PPAR-gamma and RXR receptors can form heterodimers, we studied the effects of CDDO and its synergism with bexarotene on apoptosis in MF/SS cell lines (MJ, Hut78, and HH) and freshly isolated peripheral blood lymphocytes (PBL) from SS patients with circulating atypical T cells (CD4+CD26-) . --- PMID:15245439
2004	15383226	NR2B	RXR	NR1C3	PPAR_g	9-cis-RA, however, seems to increase both adipogenesis and glucose uptake through activation of the retinoid X receptor/PPARgamma heterodimer . --- PMID:15383226
2004	15486192	NR2B	RXR	NR1C3	PPAR_g	The peroxisome proliferator-activated receptor gamma (PPAR gamma) is a member of the nuclear receptor family that forms heterodimers with retinoid X receptor . --- PMID:15486192
2004	15572375	NR2B	RXR	NR1C3	PPAR_g	Our data demonstrated that stringent binding of RXR to the 3' half-site of a PPRE is more influential on the binding of the PPARgamma/RXR heterodimer than the ability of PPARgamma to bind DNA . --- PMID:15572375
2004	15572375	NR2B	RXR	NR1C3	PPAR_g	Peroxisome proliferator-activated receptor gamma (PPARgamma) interacts with retinoid X receptor (RXR) on PPAR response elements (PPREs) to regulate transcription of PPAR-responsive genes . --- PMID:15572375
2004	15581905	NR2B	RXR	NR1C3	PPAR_g	Electrophoretic mobility shift assay revealed that the increasing amount of RXR did not compete with the DNA binding of the PPARgamma/RXR heterodimer in the presence or absence of TZ . --- PMID:15581905
2004	15581905	NR2B	RXR	NR1C3	PPAR_g	PPARgamma regulates the expression of genes by binding to PPAR response element in promoter regions of regulator genes as heterodimers with a retinoid X receptor (RXR) . --- PMID:15581905
2004	15581905	NR2B	RXR	NR1C3	PPAR_g	Transfected co-activators enhanced the TZ-dependent gene transcription, and this activation was inhibited by excessive amounts of RXR, indicating that unliganded RXR may recruit the specific coactivators from the PPARgamma/RXR heterodimer . --- PMID:15581905
2004	15707588	NR2B	RXR	NR1C3	PPAR_g	Peroxisome proliferator-activated receptor gamma (PPAR gamma), a member of nuclear hormone receptors, forms a heterodimeric DNA binding complex with retinoid X receptor (RXR) and serves as a transcriptional regulator of gene expression . --- PMID:15707588
2004	14699103	NR2B	RXR	NR1H	LXR	Rather, LXR/retinoid X receptor heterodimers bound directly to a conserved hormone response element (LXRE) in the promoter of the murine and human Vegfa genes . --- PMID:14699103
2004	14764426	NR2B	RXR	NR1H	LXR	In this study, we have investigated the role of p160 coactivator complex in the regulation of ATP-binding transporter A1 (ABCA1), a clinically important gene transcriptionally upregulated by LXR/RXR (retinoid X receptor) heterodimer . --- PMID:14764426
2004	14769039	NR2B	RXR	NR1H	LXR	Cholesterol- and oxysterol-mediated up-regulation of ABCA1 transcription includes the binding of the liver X receptor and retinoid X receptor (LXR/RXR) heterodimer to the DR-4 element of the ABCA1 promoter . --- PMID:14769039
2004	14769039	NR2B	RXR	NR1H	LXR	Finally, competition between TR/RXR and LXR/RXR heterodimers to suppress or activate ABCA1 transcription is shown to be dynamic and dependent on the amount of nuclear receptor present in the cells . --- PMID:14769039
2004	15103326	NR2B	RXR	NR1H	LXR	The ability of a retinoid X receptor (RXR) to heterodimerize with many nuclear receptors, including LXR, PPAR, NGF1B and RAR, underscores its pivotal role within the nuclear receptor superfamily . --- PMID:15103326
2004	15266058	NR2B	RXR	NR1H	LXRs	We conclude that insulin activates the SREBP-1c promoter primarily by increasing the activity of LXRs, possibly through production of a ligand that activates LXRs or their heterodimerizing partner, the retinoid X receptor . --- PMID:15266058
2004	15302862	NR2B	RXR	NR1H	LXR	In a screen for compounds that mimic CR effects in the liver, we found statistically significant overlaps between the CR transcript profile in wild-type mice and the profiles altered by agonists of lipid-activated NR, including peroxisome proliferator-activated receptor alpha (PPARalpha), liver X receptor, and their obligate heterodimer partner, retinoid X receptor . --- PMID:15302862
2004	15371561	NR2B	RXR	NR1H	LXR	Exposure to agonists of retinoid X receptor (RXR), the obligate heterodimer partner of PPARalpha, and LXR results in responses that partially overlap with those of PP . --- PMID:15371561
2004	14991770	NR2B	RXR	NR1H3	LXR_a	The heterodimer nuclear receptor Liver-X-Receptor(alpha)/Retinoid-X-Receptor (LXR(alpha)/RXR) is considered to be a transcription factor for apo E . --- PMID:14991770
2004	15187081	NR2B	RXR	NR1H4	FXR	In gel shift assays FXR was also able to recruit DRIP205 in the context of a DNA-bound FXR/RXR (retinoid X receptor) heterodimer . --- PMID:15187081
2004	14726489	NR2B	RXR	NR1I1	VDR	In contrast, Ro-26-9228 induced interaction of osteoblastic VDR with RXR and GRIP but did not induce these interactions with VDR from Caco-2 cells . --- PMID:14726489
2004	15083599	NR2B	RXR	NR1I1	VDR	The binding of 1 alpha,25-dihydroxyvitamin D3 to the vitamin D receptor (VDR), a nuclear receptor, activates VDR to interact with retinoid X receptor (RXR) and form the VDR/RXR/co-factor complex, which binds to vitamin D response elements in the promoter region of target genes to regulate gene transcription . --- PMID:15083599
2004	15147236	NR2B	RXR	NR1I1	VDR	VDR upon binding 1a,25-dihydroxyvitamin D3 regulates specific gene transcription predominantly by binding as a heterodimer with the retinoid X receptor (RXR) to DNA enhancer sequence, termed the vitamin D-responsive element (VDRE) that is present within the promoter region of vitamin D-controlled genes . --- PMID:15147236
2004	15193458	NR2B	RXR	NR1I1	VDR	The vitamin D receptor (VDR) is a member of the steroid and nuclear hormone receptor superfamily of eukaryotic transcription factors and binds target DNA, or response elements, as a homodimer or heterodimer with the 9-cis retinoid X receptor (RXR) . --- PMID:15193458
2004	15225769	NR2B	RXR	NR1I1	VDR	For example, NCoA62/SKIP interacts selectively with the VDR-RXR heterodimer, it forms a ternary complex with liganded VDR and steroid receptor coactivator (SRC) proteins, and it synergizes with SRCs to augment 1,25-dihydroxyvitamin D(3) [1,25-(OH)(2)D(3)]- and VDR-activated transcription . --- PMID:15225769
2004	15225774	NR2B	RXR	NR1I1	VDR	Binding of 1alpha,25-dihydroxyvitamin D(3) to the full-length VDR causes destabilization of the VDR homodimer and formation of a heterodimeric complex with the 9-cis retinoic acid receptor (RXR) . --- PMID:15225774
2004	15284334	NR2B	RXR	NR1I1	VDR	The fact that binding of RXR-RAR on DR3 is not observed suggests that contrary to RA-induced granulocytic differentiation, 1 alpha,25-dihydroxyvitamin D(3)-mediated monocytic differentiation requires positive and negative transcriptional controls both likely mediated by the RXR-VDR heterodimer . --- PMID:15284334
2004	15528275	NR2B	RXR	NR1I1	VDR	Herein, we identified a novel 1alpha,25-dihydroxyvitamin D3 [1,25-(OH)2D3] response element in the promoter region of Insig-2 gene, which specifically binds to the heterodimer of retinoid X receptor and vitamin D receptor (VDR) and directs VDR-mediated transcriptional activation in a 1,25-(OH)2D3-dependent manner . --- PMID:15528275
2004	15531552	NR2B	RXRs	NR1I1	VDR	Because RXRs heterodimerize with thyroid hormone receptor, retinoic acid receptor, vitamin D(3) receptor, and peroxisome proliferator-activated receptor, they play central roles in regulating a number of signaling pathways . --- PMID:15531552
2004	15647825	NR2B	RXR	NR1I1	VDR	INTRODUCTION: The vitamin D receptor (VDR) binds as a retinoid X receptor (RXR) heterodimer to target DNA sequences and facilitates the recruitment of protein complexes that are essential for transcriptional modulation . --- PMID:15647825
2004	15934135	NR2B	RXR	NR1I1	VDR	The ligand-dependent association of VDR/RXR heterodimer with VDIR bound to 1alphanVDRE caused the dissociation of p300 co-activators from VDIR, and the association of HDAC co-repressor complex components resulting in ligand-induced transrepression . --- PMID:15934135
2004	15934135	NR2B	RXR	NR1I1	VDR	Unlike the reported nVDREs, no direct binding of VDR/RXR heterodimer to 1alphanVDRE was detected . --- PMID:15934135
2004	14989258	NR2B	RXR	NR1I2	PXR	PXR as a heterodimer with the retinoid X receptor (RXR), binds to specific cis-elements in the promoter regions of genes . --- PMID:14989258
2004	15316010	NR2B	RXR	NR1I2	PXR	The pregnane X receptor (PXR) acts as a receptor to induce gene expression in response to structurally diverse xenobiotics through binding as a heterodimer with the 9-cis retinoic acid receptor (RXR) to enhancers in target gene promoters . --- PMID:15316010
2004	15000748	NR2B	RXR	NR1I3	CAR	SHP did not block the binding of either CAR/RXR to the PBRU or binding of GRIP1 to the CAR/RXR complex in gel mobility shift assays, but slightly increased CAR/RXR binding and slightly altered the mobility of the CAR/RXR/GRIP1 complex, suggesting an interaction of SHP with these complexes . --- PMID:15000748
2004	15610733	NR2B	RXR	NR1I3	CAR	Constitutive androstane receptor (CAR) induces xenobiotic, bilirubin, and thyroid hormone metabolism as a heterodimer with the retinoid X receptor (RXR) . --- PMID:15610733
2004	15610733	NR2B	RXR	NR1I3	CAR	Here, we report the heterodimeric structure of the CAR and RXR ligand binding domains (LBDs), which reveals an unusually large dimerization interface and a small CAR ligand binding pocket . --- PMID:15610733
2004	15082790	NR2B	RXR	NR2B	RXR	Similarly, ligand-dependent RXR homo- or heterodimer-mediated transactivation on RXR response element or RARE showed minimal response to ligand in MDA-MB-231 cells . --- PMID:15082790
2004	15103326	NR2B	RXR	NR4A1	NUR77	The ability of a retinoid X receptor (RXR) to heterodimerize with many nuclear receptors, including LXR, PPAR, NGF1B and RAR, underscores its pivotal role within the nuclear receptor superfamily . --- PMID:15103326
2004	15509776	NR2B	RXR	NR4A1	NUR77	Retinoid X receptor (RXR) plays a central role in the regulation of intracellular receptor signaling pathways by acting as a ubiquitous heterodimerization partner of many nuclear receptors, including the orphan receptor Nur77 (also known as TR3 [corrected] or NGFI-B), which translocates from the nucleus to mitochondria, where it interacts with Bcl-2 to induce apoptosis . --- PMID:15509776
2004	15340833	NR2B	RXR	NR4A2	NURR1	However, Nurr1 can promote signaling via its heterodimerization partner, the retinoid X receptor (RXR) . --- PMID:15340833
2004	15340833	NR2B	RXR	NR4A2	NURR1	RXR ligands can promote the survival of DA neurons via a process that depends on Nurr1-RXR heterodimers . --- PMID:15340833
2004	15293789	NR2B	RXR		vERBA	Our data also suggest that v-erbA homodimers interact preferentially with the corepressor NCoR over SMRT and that the interaction with corepressors is stronger with v-erbA homodimers over v-erbA-RXR heterodimers . --- PMID:15293789
2004	15293789	NR2B	RXR		vERBA	V-erbA homodimerizes or heterodimerizes with retinoid X receptor (RXR) on core motifs arranged as direct, everted, or inverted repeats (DRs, ERs, or IRs) . --- PMID:15293789
2004	15293789	NR2B	RXR		vERBA	We created a series of v-erbA mutants in order to obtain a better understanding of the role of v-erbA homodimers versus v-erbA-RXR heterodimers in the dominant negative activity of v-erbA on ERs (the most potent v-erbA response elements) . --- PMID:15293789
2004	15509776	NR2B1	RXR_a	NR1B	RAR	The RXRalpha NES is also silenced by RXRalpha heterodimerization with retinoic acid receptor or vitamin D receptor . --- PMID:15509776
2004	14592536	NR2B1	RXR_a	NR1B1	RAR_a	However, in ATRA-induced gastric cancer cells MGC80-3, RXRalpha heterodimerised with RARalpha but not with TR3, and remained in the nucleus exerting its effect on cell cycle regulation . --- PMID:14592536
2004	14701722	NR2B1	RXR_a	NR1B1	RAR_a	The hepatocyte nuclear factors (HNF)1alpha and -4alpha and the retinoid X receptor/retinoic acid receptor dimer (RXRalpha/RARalpha) bound and transactivated the rat but not the human or mouse NTCP/Ntcp promoters . --- PMID:14701722
2004	15157739	NR2B1	RXR_a	NR1B1	RAR_a	Cotransfection assays showed that RXRalpha and RARalpha activate AGP gene transcription through these two elements either as a homodimer (RXRalpha/RXRalpha) or as a heterodimer (RXRalpha/RARalpha) . --- PMID:15157739
2004	15157739	NR2B1	RXR_a	NR1B1	RAR_a	Furthermore, cotransfection experiments with retinoic acid receptor alpha (RARalpha) and retinoid X receptor alpha (RXRalpha) expression vectors in NIH3T3 cells demonstrated that both RXRalpha/RXRalpha homodimer and RXRalpha/RARalpha heterodimer are competent for ligand-induced transactivation of the AGP promoter . --- PMID:15157739
2004	15157739	NR2B1	RXR_a	NR1B1	RAR_a	The RXRalpha/RXRalpha homodimer acts most efficiently through the RARE-I response element to promote AGP transactivation, whereas the RXRalpha/RARalpha heterodimer mediates transactivation better via the RARE-II responsive element . --- PMID:15157739
2004	15171703	NR2B1	RXR_a	NR1B1	RAR_a	These results also showed an increase in the DNA binding activity of the RARalpha/RXRalpha heterodimer and the stability of nuclear localization of this heterodimer, which normally facilitates the ATRA signal transduction . --- PMID:15171703
2004	15171703	NR2B1	RXR_a	NR1B1	RAR_a	This resulted in a reduction in the DNA binding activity of RARalpha/retinoid X receptor alpha (RXRalpha) heterodimer, the separation of RXRalpha from RARalpha and the translocation of RXRalpha from the nucleus to the cytoplasm . --- PMID:15171703
2004	15310754	NR2B1	RXR_a	NR1B1	RAR_a	Moreover, LG268 became an antagonist to RXRalpha Delta443/RARalpha heterodimers . --- PMID:15310754
2004	15310754	NR2B1	RXR_a	NR1B1	RAR_a	We hypothesize that the inability to release co-repressors from RXRalpha/RARalpha is responsible for the inability of LG268 to activate RXRalpha/RARalpha heterodimers in mammalian cells . --- PMID:15310754
2004	15370702	NR2B1	RXR_a	NR1B1	RAR_a	Retinoids regulate keratinocyte proliferation and maturation via binding to nuclear retinoic acid receptors (mainly RARalpha and RARgamma) which form heterodimers with the 9-cis-RA receptor, RXRalpha . --- PMID:15370702
2004	15606784	NR2B1	RXR_a	NR1B1	RAR_a	Here we describe the use of nondenaturing electrospray ionization mass spectrometry (ESI-MS) to determine the characteristics of CoRNR box peptide binding to the ligand binding domains of the RARalpha-RXRalpha heterodimer . --- PMID:15606784
2004	15159591	NR2B1	RXR_a	NR1B2	RAR_b	The ligand-binding domains of the retinoid X receptor alpha (RXRalpha) and of the retinoic acid receptor beta (RARbeta) were overexpressed separately and copurified in the heterodimeric form . --- PMID:15159591
2004	15528208	NR2B1	RXR_a	NR1B2	RAR_b	To understand the effects of heterodimerization and ligand binding on coactivator recruitment, we solved the crystal structure of the complex between the RARbeta/RXRalpha ligand-binding domain heterodimer, its 9-cis retinoic acid ligand, and an LXXLL-containing peptide (termed NR box 2) derived from the nuclear receptor interaction domain (NID) of the TRAP220 coactivator . --- PMID:15528208
2004	15370702	NR2B1	RXR_a	NR1B3	RAR_g	Retinoids regulate keratinocyte proliferation and maturation via binding to nuclear retinoic acid receptors (mainly RARalpha and RARgamma) which form heterodimers with the 9-cis-RA receptor, RXRalpha . --- PMID:15370702
2004	15102088	NR2B1	RXR_a	NR1C	PPAR	The pro-differentiating effects persisted in mice lacking PPAR-alpha, but were decreased in mice deficient in retinoid X receptor-alpha, the major heterodimerization partner of PPAR . --- PMID:15102088
2004	14641110	NR2B1	RXR_a	NR1C1	PPAR_a	Electrophoretic mobility-shift assays revealed that PPARalpha/retinoid X receptor alpha heterodimer indeed bound to the two PPREs, and the binding specificity of PPARalpha on PPRE was also confirmed by experiments with mutated oligonucleotides . --- PMID:14641110
2004	14729975	NR2B1	RXR_a	NR1C1	PPAR_a	The PPRE sequence specifically bound to the heterodimer of RXR alpha and PPAR alpha or PPAR gamma 2, as assessed by electrophoretic gel mobility shift assays . --- PMID:14729975
2004	15130092	NR2B1	RXR_a	NR1C1	PPAR_a	All PPAR/RXR heterodimers transactivate L-FABP-PPRE, best are combinations of PPARalpha with RXRalpha or RXRgamma . --- PMID:15130092
2004	15178457	NR2B1	RXR_a	NR1C1	PPAR_a	Our results show that interaction of PPARalpha with RXRalpha or CBP leads to an increase in the turnover of the protein . --- PMID:15178457
2004	15788368	NR2B1	RXR_a	NR1C1	PPAR_a	The peroxisome proliferator-activated receptor alpha (PPARalpha) is a member of the nuclear receptor super-family of ligand-activated transcription factors and it functions as an obligate heterodimer with retinoid X-receptor alpha RXRalpha . --- PMID:15788368
2004	14749268	NR2B1	RXR_a	NR1C3	PPAR_g	The PPAR-gamma/retinoid X receptor-alpha heterodimer was bound to the element and activated the LGK promoter . --- PMID:14749268
2004	15028712	NR2B1	RXR_a	NR1C3	PPAR_g	The ability of this region to confer enhanced activity in the adipocyte was mapped to a peroxisome proliferator-response element (PPRE)-like sequence that bound to peroxisome proliferator-activated receptor gamma (PPARgamma) and its heterodimeric partner retinoid X receptor alpha (RXRalpha) in adipocyte nuclear extracts . --- PMID:15028712
2004	15073165	NR2B1	RXR_a	NR1C3	PPAR_g	We demonstrated with recombinant proteins that the PPARgamma/RXRalpha heterodimer binds directly to this PPAR response element . --- PMID:15073165
2004	15130092	NR2B1	RXR_a	NR1C3	PPAR_g	In contrast, PPARalpha heterodimers do not transactivate A-FABP-PPRE, best combinations are of PPARgamma1 with RXRalpha and RXRgamma, and of PPARgamma2 with all RXR subtypes . --- PMID:15130092
2004	15191358	NR2B1	RXR_a	NR1C3	PPAR_g	PPARgamma-RXRalpha heterodimers bound to GH promoter, inhibiting its activity and reducing GH mRNA levels (1.8 x 10(6) vs 5.7 x 10(6) transcripts respectively vs untreated cells; P<0.002) . --- PMID:15191358
2004	15317450	NR2B1	RXR_a	NR1C3	PPAR_g	The transcriptional antagonism of the 3'-n-butyl analogue was demonstrated by its blockade of retinoic acid receptor (RAR) beta expression induced by the RXRalpha/peroxisome proliferator-activated receptor (PPAR) gamma heterodimer complexed with an RXRalpha agonist plus the PPARgamma agonist ciglitazone and the inhibition of 9-cis-RA-induced coactivator SRC-1a recruitment to RXRalpha . --- PMID:1…
2004	15544927	NR2B1	RXR_a	NR1C3	PPAR_g	Both RXR alpha 2 and RXR alpha 3 showed a level of transcriptional activity and a dose response curve against the agonist LG100268 similar to RXR alpha 1 in reporter assay for the RXR alpha homodimer or that for the heterodimer with PPAR gamma 2 . --- PMID:15544927
2004	15202934	NR2B1	RXR_a	NR1H4	FXR	Transcriptional activation of the SHP (small heterodimer partner) gene by the FXR-RXRalpha (retinoid X receptor alpha) heterodimer was also enhanced by PGC-1alpha in the presence of CDCA (chenodeoxycholic acid) . --- PMID:15202934
2004	14978251	NR2B1	RXR_a	NR1I1	VDR	DNase1 footprinting, competition EMSA, and antibody supershift assay showed that the IR0 is a binding site for the RXR-alpha/VDR heterodimer . --- PMID:14978251
2004	15509776	NR2B1	RXR_a	NR1I1	VDR	The RXRalpha NES is also silenced by RXRalpha heterodimerization with retinoic acid receptor or vitamin D receptor . --- PMID:15509776
2004	15541768	NR2B1	RXR_a	NR1I2	PXR	The IR0 element is a specific binding site for PXR and its heterodimer partner retinoid X receptor (RXR-alpha) and it directs PXR-mediated induction of a heterologous promoter . --- PMID:15541768
2004	15610735	NR2B1	RXR_a	NR1I3	CAR	The X-ray crystal structure of the human constitutive androstane receptor (CAR, NR1I3)/retinoid X receptor alpha (RXRalpha, NR2B1) heterodimer sheds light on the mechanism of ligand-independent activation of transcription by nuclear receptors . --- PMID:15610735
2004	15157739	NR2B1	RXR_a	NR2B1	RXR_a	Cotransfection assays showed that RXRalpha and RARalpha activate AGP gene transcription through these two elements either as a homodimer (RXRalpha/RXRalpha) or as a heterodimer (RXRalpha/RARalpha) . --- PMID:15157739
2004	15157739	NR2B1	RXR_a	NR2B1	RXR_a	Furthermore, cotransfection experiments with retinoic acid receptor alpha (RARalpha) and retinoid X receptor alpha (RXRalpha) expression vectors in NIH3T3 cells demonstrated that both RXRalpha/RXRalpha homodimer and RXRalpha/RARalpha heterodimer are competent for ligand-induced transactivation of the AGP promoter . --- PMID:15157739
2004	15157739	NR2B1	RXR_a	NR2B1	RXR_a	The RXRalpha/RXRalpha homodimer acts most efficiently through the RARE-I response element to promote AGP transactivation, whereas the RXRalpha/RARalpha heterodimer mediates transactivation better via the RARE-II responsive element . --- PMID:15157739
2004	15509776	NR2B1	RXR_a	NR2B1	RXR_a	RXRalpha ligands suppress NES activity by inducing RXRalpha homodimerization or altering RXRalpha/Nur77 heterodimerization . --- PMID:15509776
2004	15544927	NR2B1	RXR_a	NR2B1	RXR_a	Both RXR alpha 2 and RXR alpha 3 showed a level of transcriptional activity and a dose response curve against the agonist LG100268 similar to RXR alpha 1 in reporter assay for the RXR alpha homodimer or that for the heterodimer with PPAR gamma 2 . --- PMID:15544927
2004	14592536	NR2B1	RXR_a	NR4A1	NUR77	In the present study, we found that formation of TR3/RXRalpha heterodimers in the nucleus and their subsequent translocation into the cytoplasm, in association with regulation of apoptosis-related proteins Bcl-2, Bcl-xl and Bax, was critical for apoptosis induction by ATRA in breast cancer cells MCF-7 . --- PMID:14592536
2004	15509776	NR2B1	RXR_a	NR4A1	NUR77	Consistently, we were able to show that the mitochondrial targeting of the RXRalpha/Nur77 heterodimer and its induction of apoptosis are potently inhibited by RXR ligands . --- PMID:15509776
2004	15509776	NR2B1	RXR_a	NR4A1	NUR77	Here, we report that RXRalpha is required for nuclear export and mitochondrial targeting of Nur77 through their unique heterodimerization that is mediated by dimerization interfaces located in their DNA-binding domain . --- PMID:15509776
2004	15509776	NR2B1	RXR_a	NR4A1	NUR77	RXRalpha ligands suppress NES activity by inducing RXRalpha homodimerization or altering RXRalpha/Nur77 heterodimerization . --- PMID:15509776
2004	15130092	NR2B2	RXR_b	NR1C3	PPAR_g	In contrast, PPARalpha heterodimers do not transactivate A-FABP-PPRE, best combinations are of PPARgamma1 with RXRalpha and RXRgamma, and of PPARgamma2 with all RXR subtypes . --- PMID:15130092
2004	14993927	NR2B2	RXR_b	NR1H2	LXR_b	We provide genetic and molecular evidence that cholesterol homeostasis in SCs does not require PPARalpha and beta, but depends upon the TIF2 coactivator and RXRbeta/LXRbeta heterodimers, in which RXRbeta AF-2 is transcriptionally active . --- PMID:14993927
2004	15130092	NR2B3	RXR_g	NR1C1	PPAR_a	All PPAR/RXR heterodimers transactivate L-FABP-PPRE, best are combinations of PPARalpha with RXRalpha or RXRgamma . --- PMID:15130092
2004	15130092	NR2B3	RXR_g	NR1C3	PPAR_g	In contrast, PPARalpha heterodimers do not transactivate A-FABP-PPRE, best combinations are of PPARgamma1 with RXRalpha and RXRgamma, and of PPARgamma2 with all RXR subtypes . --- PMID:15130092
2004	15190009	NR2E3	PNR	NR1D1	Rev-ERBA	The interaction of NR2E3 with NR1D1 was confirmed by glutathione S-transferase pulldown and co-immunoprecipitation experiments . --- PMID:15190009
2004	15265774	NR2F2	COUPTF2	NR3C1	GR	We recently found that GR physically interacts with the chicken ovalbumin upstream promoter-transcription factor II (COUP-TFII), which plays a critical role in the metabolism of glucose, cholesterol, and xenobiotics, as well as in the development of the central nervous system in fetus . --- PMID:15265774
2004	16314306	NR3B3	ERR_g	NR0B1	DAX1	Moreover, yeast two-hybrid and glutathione S-transferase (GST)-pull down assays demonstrated that DAX-1 physically interacted with ERRgamma and inhibited ERRgamma transactivation, and that this interaction was dependent on the AF-2 domain of ERRgamma . --- PMID:16314306
2004	14963109	NR3B3	ERR_g	NR0B2	SHP	Interestingly, yeast two-hybrid and glutathione-S-transferase pull-down assays demonstrated that wild-type and SHP Delta128-139 have similar abilities to interact with estrogen receptor-related receptor-gamma, hepatocyte nuclear factor 4alpha, and constitutive androstane receptor . --- PMID:14963109
2004	15475169	NR3B3	ERR_g	NR0B2	SHP	In this study, we cloned rat ERRgamma as an interacting partner of an orphan nuclear receptor, small heterodimer partner (SHP) . --- PMID:15475169
2004	15475169	NR3B3	ERR_g	NR3B3	ERR_g	ERRgamma bound as a homodimer to all binding sequences tested, including a monovalent binding site, and ERRgamma did not heterodimerize with ERalpha . --- PMID:15475169
2004	15531761	NR3C1	GR	NR1C3	PPAR_g	Coimmunoprecipitation revealed that 15d-PGJ(2) induced a protein-protein interaction between PPARgamma and the glucocorticoid receptor (GR) in TNFalpha-treated HASM cells, which was enhanced by fluticasone and salmeterol . --- PMID:15531761
2004	15531761	NR3C1	GR	NR1C3	PPAR_g	Our data suggest that chemokine expression in HASM cells is differentially regulated by PPARgamma agonists and that the interaction between PPARgamma and GR may be responsible for the additive and synergistic inhibition of chemokine expression by PPARgamma agonists, glucocorticoids, and beta(2)-agonists, particularly the chromatin-dependent suppression of eotaxin gene transcription . --- PMID:155…
2004	15265774	NR3C1	GR	NR2F2	COUPTF2	We recently found that GR physically interacts with the chicken ovalbumin upstream promoter-transcription factor II (COUP-TFII), which plays a critical role in the metabolism of glucose, cholesterol, and xenobiotics, as well as in the development of the central nervous system in fetus . --- PMID:15265774
2004	15163683	NR3C1	GR	NR3C2	MR	These results obtained with FRET analyses give new insights into the sites, time course, and effects of ligand concentration on heterodimersization of the GR and MR . --- PMID:15163683
2004	15591535	NR3C1	GR	NR4A1	NUR77	Transcriptional antagonism as well as direct protein-protein interaction between NGFI-B and GR take place primarily via their respective DNA binding domains, although DNA binding itself and the GR homodimerization interface are not involved . --- PMID:15591535
2004	15591535	NR3C1	GR	NR4A1	NUR77	We now show that GR antagonizes NurRE-dependent transcription induced by all members of the Nur77 subfamily and that these nuclear receptors can all interact directly with GR . --- PMID:15591535
2004	15591535	NR3C1	GR	NR4A2	NURR1	We now show that GR antagonizes NurRE-dependent transcription induced by all members of the Nur77 subfamily and that these nuclear receptors can all interact directly with GR . --- PMID:15591535
2004	15591535	NR3C1	GR	NR4A3	MINOR	We now show that GR antagonizes NurRE-dependent transcription induced by all members of the Nur77 subfamily and that these nuclear receptors can all interact directly with GR . --- PMID:15591535
2004	15163683	NR3C2	MR	NR3C1	GR	These results obtained with FRET analyses give new insights into the sites, time course, and effects of ligand concentration on heterodimersization of the GR and MR . --- PMID:15163683
2004	15591535	NR4A	NURRs	NR4A	NURRs	NGFI-B (Nur77), an orphan nuclear receptor, and two related factors, Nurr1 and NOR1, bind the NurRE as homo- or heterodimers to enhance POMC gene expression in response to CRH . --- PMID:15591535
2004	15155786	NR4A1	NUR77	NR0B1	DAX1	Specific interaction between Nur77 and DAX-1 was detected by coimmunoprecipitation, yeast two-hybrid, and glutathione-S-transferase pull-down assays . --- PMID:15155786
2004	15155786	NR4A1	NUR77	NR0B1	DAX1	The ligand binding domain of DAX-1 and the activation function-2 domain of Nur77 were determined as the direct interaction domains between DAX-1 and Nur77 . --- PMID:15155786
2004	15103326	NR4A1	NUR77	NR2B	RXR	The ability of a retinoid X receptor (RXR) to heterodimerize with many nuclear receptors, including LXR, PPAR, NGF1B and RAR, underscores its pivotal role within the nuclear receptor superfamily . --- PMID:15103326
2004	15509776	NR4A1	NUR77	NR2B	RXR	Retinoid X receptor (RXR) plays a central role in the regulation of intracellular receptor signaling pathways by acting as a ubiquitous heterodimerization partner of many nuclear receptors, including the orphan receptor Nur77 (also known as TR3 [corrected] or NGFI-B), which translocates from the nucleus to mitochondria, where it interacts with Bcl-2 to induce apoptosis . --- PMID:15509776
2004	14592536	NR4A1	NUR77	NR2B1	RXR_a	In the present study, we found that formation of TR3/RXRalpha heterodimers in the nucleus and their subsequent translocation into the cytoplasm, in association with regulation of apoptosis-related proteins Bcl-2, Bcl-xl and Bax, was critical for apoptosis induction by ATRA in breast cancer cells MCF-7 . --- PMID:14592536
2004	15509776	NR4A1	NUR77	NR2B1	RXR_a	Consistently, we were able to show that the mitochondrial targeting of the RXRalpha/Nur77 heterodimer and its induction of apoptosis are potently inhibited by RXR ligands . --- PMID:15509776
2004	15509776	NR4A1	NUR77	NR2B1	RXR_a	Here, we report that RXRalpha is required for nuclear export and mitochondrial targeting of Nur77 through their unique heterodimerization that is mediated by dimerization interfaces located in their DNA-binding domain . --- PMID:15509776
2004	15509776	NR4A1	NUR77	NR2B1	RXR_a	RXRalpha ligands suppress NES activity by inducing RXRalpha homodimerization or altering RXRalpha/Nur77 heterodimerization . --- PMID:15509776
2004	15591535	NR4A1	NUR77	NR3C1	GR	Transcriptional antagonism as well as direct protein-protein interaction between NGFI-B and GR take place primarily via their respective DNA binding domains, although DNA binding itself and the GR homodimerization interface are not involved . --- PMID:15591535
2004	15591535	NR4A1	NUR77	NR3C1	GR	We now show that GR antagonizes NurRE-dependent transcription induced by all members of the Nur77 subfamily and that these nuclear receptors can all interact directly with GR . --- PMID:15591535
2004	15591535	NR4A1	NUR77	NR4A1	NUR77	NGFI-B (Nur77), an orphan nuclear receptor, and two related factors, Nurr1 and NOR1, bind the NurRE as homo- or heterodimers to enhance POMC gene expression in response to CRH . --- PMID:15591535
2004	15340833	NR4A2	NURR1	NR2B	RXR	However, Nurr1 can promote signaling via its heterodimerization partner, the retinoid X receptor (RXR) . --- PMID:15340833
2004	15340833	NR4A2	NURR1	NR2B	RXR	RXR ligands can promote the survival of DA neurons via a process that depends on Nurr1-RXR heterodimers . --- PMID:15340833
2004	15591535	NR4A2	NURR1	NR3C1	GR	We now show that GR antagonizes NurRE-dependent transcription induced by all members of the Nur77 subfamily and that these nuclear receptors can all interact directly with GR . --- PMID:15591535
2004	15591535	NR4A2	NURR1	NR4A2	NURR1	NGFI-B (Nur77), an orphan nuclear receptor, and two related factors, Nurr1 and NOR1, bind the NurRE as homo- or heterodimers to enhance POMC gene expression in response to CRH . --- PMID:15591535
2004	15591535	NR4A3	MINOR	NR3C1	GR	We now show that GR antagonizes NurRE-dependent transcription induced by all members of the Nur77 subfamily and that these nuclear receptors can all interact directly with GR . --- PMID:15591535
2004	15591535	NR4A3	MINOR	NR4A3	MINOR	NGFI-B (Nur77), an orphan nuclear receptor, and two related factors, Nurr1 and NOR1, bind the NurRE as homo- or heterodimers to enhance POMC gene expression in response to CRH . --- PMID:15591535
2004	14555713	NR5A1	SF1	NR0B1	DAX1	A luciferase assay also indicated that these two cofactors enhanced Ad4BP/SF-1 transactivation.Dosage-sensitive sex reversal (DAX-1) interacts with and thus inhibits Ad4BP/SF-1 transactivation . --- PMID:14555713
2004	14678822	NR5A1	SF1	NR0B1	DAX1	Nr5a1/Sf1, Wt1 and other genes that encode proteins known to interact with Nr0b1 were also expressed . --- PMID:14678822
2004	14963109	NR5A1	SF1	NR0B1	DAX1	Unexpectedly, in wild-type DAX-1 and mutant DAX-1 Delta338-362, deletion of 25 extra amino acids in H6-H7 had no significant difference in the interaction and repression of steroidogenic factor 1 transactivation . --- PMID:14963109
2004	14766742	NR5A2	LRH1	NR0B2	SHP	Based on these observations and on protein binding studies performed in vitro and by chromatin immunoprecipitation, we hypothesize that FTF has two synergetic effects that contribute to its role in bile acid biosynthesis: 1) it has the ability to activate the expression of SHP, which in turn heterodimerizes and suppresses FTF transactivation activity; and 2) it occupies the FTF/HNF-4 recognition …
2004	14766742	NR5A2	LRH1	NR0B2	SHP	It has been shown previously that hepatocyte nuclear factor-4alpha (HNF-4) and the alpha(1)-fetoprotein transcription factor (FTF) are activators of 7alpha-and 12alpha-hydroxylase transcription and that the small heterodimer partner (SHP) suppresses bile acid biosynthesis by heterodimerizing with FTF . --- PMID:14766742
2004	15047713	NR5A2	LRH1	NR0B2	SHP	Bile acid homeostasis is tightly controlled by the feedback mechanism in which an atypical orphan nuclear receptor (NR) small heterodimer partner (SHP) inactivates several NRs such as liver receptor homologue-1 and hepatocyte nuclear factor 4 . --- PMID:15047713
2004	15293789		vERBA	NR2B	RXR	Our data also suggest that v-erbA homodimers interact preferentially with the corepressor NCoR over SMRT and that the interaction with corepressors is stronger with v-erbA homodimers over v-erbA-RXR heterodimers . --- PMID:15293789
2004	15293789		vERBA	NR2B	RXR	V-erbA homodimerizes or heterodimerizes with retinoid X receptor (RXR) on core motifs arranged as direct, everted, or inverted repeats (DRs, ERs, or IRs) . --- PMID:15293789
2004	15293789		vERBA	NR2B	RXR	We created a series of v-erbA mutants in order to obtain a better understanding of the role of v-erbA homodimers versus v-erbA-RXR heterodimers in the dominant negative activity of v-erbA on ERs (the most potent v-erbA response elements) . --- PMID:15293789
2005	16314306	NR0B1	DAX1	NR3B3	ERR_g	Moreover, yeast two-hybrid and glutathione S-transferase (GST)-pull down assays demonstrated that DAX-1 physically interacted with ERRgamma and inhibited ERRgamma transactivation, and that this interaction was dependent on the AF-2 domain of ERRgamma . --- PMID:16314306
2005	15976031	NR0B2	SHP	NR5A2	LRH1	Here, we report structural and biochemical analyses of the LRH-1/SHP interaction . --- PMID:15976031
2005	15976031	NR0B2	SHP	NR5A2	LRH1	The functional interaction between the orphan nuclear receptors small heterodimer partner (SHP) and liver receptor homolog 1 (LRH-1), where SHP binds to LRH-1 and represses its constitutive transcriptional activity, is crucial for regulating genes involved in cholesterol homeostasis . --- PMID:15976031
2005	15976031	NR0B2	SHP	NR5A2	LRH1	These results establish a structural model for understanding how SHP interacts with LRH-1 to regulate cholesterol homeostasis and provide new insights into how nuclear receptor/coregulator selectivity is achieved . --- PMID:15976031
2005	15886199	NR1A	TR	NR1A	TR	In this study, we investigated how thyroid hormone (3,5',5-triiodo-l-thyronine, T3) inhibits binding of thyroid hormone receptor (TR) homodimers, but not TR-retinoid X receptor heterodimers, to thyroid hormone response elements . --- PMID:15886199
2005	15650024	NR1A	TRs	NR2B	RXRs	Retinoid X receptors (RXRs), in particular, serve as important heterodimer partners for many other nuclear receptors, including thyroid hormone receptors (TRs), and RXR/TR heterodimers have been proposed to be the primary mediators of target gene regulation by T3 hormone . --- PMID:15650024
2005	15886199	NR1A	TR	NR2B	RXR	In this study, we investigated how thyroid hormone (3,5',5-triiodo-l-thyronine, T3) inhibits binding of thyroid hormone receptor (TR) homodimers, but not TR-retinoid X receptor heterodimers, to thyroid hormone response elements . --- PMID:15886199
2005	16043864	NR1A	TRs	NR2B	RXRs	Thyroid hormone receptors often regulate gene transcription as heterodimeric complexes with RXRs . --- PMID:16043864
2005	16198314	NR1A	TR	NR2B	RXR	We show that in vitro binding of the thyroid hormone receptor and 9-cis retinoic acid receptor heterodimer to an everted repeat TRE follows the 'Swinging Cradle' model, whereas the other TREs do not . --- PMID:16198314
2005	15650024	NR1A1	TR_a	NR1B1	RAR_a	Our studies indicate that RXRs are not unique in their ability to partner with TRs, and that RARs can also serve as robust heterodimer partners and combinatorial regulators of T3-modulated gene expression . --- PMID:15650024
2005	15650024	NR1A1	TR_a	NR1B1	RAR_a	The corepressor and coactivator recruitment properties of these RAR/TR heterodimers and their transcriptional activities in vivo are distinct from those observed with the corresponding RXR heterodimers . --- PMID:15650024
2005	15650024	NR1A1	TR_a	NR1B1	RAR_a	These RAR/TR heterodimers form with similar affinities as RXR/TR heterodimers on an assortment of consensus and natural HREs, and preferentially assemble with the RAR partner 5' of the TR moiety . --- PMID:15650024
2005	15650024	NR1A1	TR_a	NR1B2	RAR_b	Our studies indicate that RXRs are not unique in their ability to partner with TRs, and that RARs can also serve as robust heterodimer partners and combinatorial regulators of T3-modulated gene expression . --- PMID:15650024
2005	15650024	NR1A1	TR_a	NR1B3	RAR_g	Our studies indicate that RXRs are not unique in their ability to partner with TRs, and that RARs can also serve as robust heterodimer partners and combinatorial regulators of T3-modulated gene expression . --- PMID:15650024
2005	15650024	NR1A1	TR_a	NR2B3	RXR_g	These RAR/TR heterodimers form with similar affinities as RXR/TR heterodimers on an assortment of consensus and natural HREs, and preferentially assemble with the RAR partner 5' of the TR moiety . --- PMID:15650024
2005	16260719	NR1A2	TR_b	NR1A2	TR_b	Gel-shift assays show that the PV, similar to wild-type TRbeta, bound to the peroxisome proliferator response element (PPRE) as homodimers and heterodimers with PPARgamma or the retinoid X receptor (RXR), thereby competing with PPARgamma for binding to PPRE and for sequestering RXR . --- PMID:16260719
2005	16260719	NR1A2	TR_b	NR1C3	PPAR_g	Gel-shift assays show that the PV, similar to wild-type TRbeta, bound to the peroxisome proliferator response element (PPRE) as homodimers and heterodimers with PPARgamma or the retinoid X receptor (RXR), thereby competing with PPARgamma for binding to PPRE and for sequestering RXR . --- PMID:16260719
2005	16260719	NR1A2	TR_b	NR2B2	RXR_b	Gel-shift assays show that the PV, similar to wild-type TRbeta, bound to the peroxisome proliferator response element (PPRE) as homodimers and heterodimers with PPARgamma or the retinoid X receptor (RXR), thereby competing with PPARgamma for binding to PPRE and for sequestering RXR . --- PMID:16260719
2005	15528208	NR1B	RAR	NR2B	RXR	Together, our results reveal molecular and structural features that impact on the ligand-dependent interaction of the RAR/RXR heterodimer with nuclear receptor coactivators . --- PMID:15528208
2005	15657432	NR1B	RAR	NR2B	RXR	JNK inhibition in a human lung cancer cell line enhanced RARalpha levels, ligand-induced activity of RXR-RAR dimers, and growth inhibition by RA . --- PMID:15657432
2005	15677473	NR1B	RAR	NR2B	RXR	In the present study, we present evidence suggesting that chicken ovalbumin upstream promoter-transcription factor (COUP-TF) members antagonize RA-induced Cdx1 expression by competing with retinoid X receptor-retinoic acid receptor heterodimers for binding to the Cdx1 RA response element . --- PMID:15677473
2005	15850806	NR1B	RAR	NR2B	RXR	Electrophoretic mobility shift assays with nuclear extract from atRA-treated cells indicated the binding of retinoic acid receptor (RAR) and retinoid X receptor (RXR) heterodimers specifically to this response element . --- PMID:15850806
2005	15911617	NR1B	RAR	NR2B	RXR	All-trans-13,14-dihydroretinoic acid can activate retinoic acid receptor/retinoid X receptor heterodimers but not retinoid X receptor homodimers in reporter cell assays . --- PMID:15911617
2005	16038797	NR1B	RAR	NR2B	RXR	The retinoid response is mediated by two classes of nuclear receptors, the retinoic acid receptors (RARalpha, beta, and gamma) and the retinoid X receptors (RXRalpha, beta, and gamma) which act as ligand-dependent heterodimeric RAR/RXR transcription activators . --- PMID:16038797
2005	16184197	NR1B	RAR	NR2B1	RXR_a	We now report that As2O3 inhibits ligand-induced transcription of the retinoic acid receptor, as well as other nuclear receptors that heterodimerize with the retinoid X receptor alpha (RXRalpha) . --- PMID:16184197
2005	16238494	NR1B	RAR	NR2B1	RXR_a	Together, their results demonstrate that (a) RXR/RAR heterodimers in which RXR is either transcriptionally active or silent are involved in the transduction of the RA signal during prenatal development, (b) specific RXRalpha/RAR heterodimers are required at many distinct stages during early embryogenesis and organogenesis, (c) the physiological role of RA and its receptors cannot be extrapolated …
2005	15650024	NR1B1	RAR_a	NR1A1	TR_a	Our studies indicate that RXRs are not unique in their ability to partner with TRs, and that RARs can also serve as robust heterodimer partners and combinatorial regulators of T3-modulated gene expression . --- PMID:15650024
2005	15650024	NR1B1	RAR_a	NR1A1	TR_a	The corepressor and coactivator recruitment properties of these RAR/TR heterodimers and their transcriptional activities in vivo are distinct from those observed with the corresponding RXR heterodimers . --- PMID:15650024
2005	15650024	NR1B1	RAR_a	NR1A1	TR_a	These RAR/TR heterodimers form with similar affinities as RXR/TR heterodimers on an assortment of consensus and natural HREs, and preferentially assemble with the RAR partner 5' of the TR moiety . --- PMID:15650024
2005	15650024	NR1B2	RAR_b	NR1A1	TR_a	Our studies indicate that RXRs are not unique in their ability to partner with TRs, and that RARs can also serve as robust heterodimer partners and combinatorial regulators of T3-modulated gene expression . --- PMID:15650024
2005	15528208	NR1B2	RAR_b	NR2B1	RXR_a	To understand the effects of heterodimerization and ligand binding on coactivator recruitment, we solved the crystal structure of the complex between the RARbeta/RXRalpha ligand-binding domain heterodimer, its 9-cis retinoic acid ligand, and an LXXLL-containing peptide (termed NR box 2) derived from the nuclear receptor interaction domain (NID) of the TRAP220 coactivator . --- PMID:15528208
2005	15650024	NR1B3	RAR_g	NR1A1	TR_a	Our studies indicate that RXRs are not unique in their ability to partner with TRs, and that RARs can also serve as robust heterodimer partners and combinatorial regulators of T3-modulated gene expression . --- PMID:15650024
2005	15722453	NR1C	PPAR	NR1H	LXR	In this work, the kinetic features concerning LXR/RXR and LXR/PPAR interactions have been fully investigated using surface plasmon resonance (SPR) technology . --- PMID:15722453
2005	15374828	NR1C	PPARs	NR2B	RXR	Peroxisome proliferator-activated receptors (PPARs) are nuclear receptors that heterodimerize with the retinoid X receptor and then modulate the function of many target genes . --- PMID:15374828
2005	15664689	NR1C	PPARs	NR2B	RXRs	In this study we analyzed the expression of PPARs and of their heterodimeric partners, RXRs, in embryonic rat cortical neurons during their in vitro maturation . --- PMID:15664689
2005	15731109	NR1C	PPARs	NR2B	RXR	Interestingly and in contrast to a general assumption, PPARs readily heterodimerize with retinoid X receptor (RXR) in the absence of ligand in living cells . --- PMID:15731109
2005	15828219	NR1C	PPAR	NR2B	RXR	In this paper, recent studies on the ligands for the PPAR-RXR heterodimers are reviewed . --- PMID:15828219
2005	15828219	NR1C	PPARs	NR2B	RXRs	PPARs form the heterodimers with retinoid X receptors (RXRs), and modulate specific gene expressions related to the lipid and carbohydrate metabolism . --- PMID:15828219
2005	15828222	NR1C	PPARs	NR2B	RXRs	Through heterodimerization with retinoid X receptors (RXRs), PPARs bind the same consensus response element, formed by a direct repeat of two AGGTCA hexamers separated by one base . --- PMID:15828222
2005	15832810	NR1C	PPAR	NR2B	RXR	The peroxisome proliferator activated receptor (PPAR), which is one of the first characterized members of the nuclear hormone receptor, also dimerizes with RXR and has been shown to be activated by lipid lowering agent fibrate-type of compounds leading to transcriptional activation of the promoters on CYP4A gene . --- PMID:15832810
2005	15936983	NR1C	PPAR	NR2B	RXR	Electrophoretic mobility shift assays showed that the PPAR/RXR heterodimer can specifically bind to this PPRE-like motif . --- PMID:15936983
2005	15959399	NR1C	PPARs	NR2B	RXR	The nuclear receptors PPAR (Peroxisome Proliferator-Activated Receptors) are transcription factors which form with the retinoid receptor RXR, a PPAR/RXR heterodimer, the functional transcription factor within cells . --- PMID:15959399
2005	15997096	NR1C	PPARs	NR2B	RXR	In vitro characterizations by cell-based reporter gene assays indicated that CS018 activated RXR homodimers and the heterodimers of RXR with PPARs, but not with farnesoid X-activated receptor (FXR) and liver X-activated receptor (LXR) . --- PMID:15997096
2005	15997096	NR1C	PPARs	NR2B	RXRs	Retinoid X receptor (RXR) forms heterodimers with peroxisome proliferator-activated receptors (PPARs, with subtypes of alpha, delta and gamma), and the heterodimers can be activated by either an RXR or a PPAR subtype-specific ligand . --- PMID:15997096
2005	15722453	NR1C1	PPAR_a	NR1H2	LXR_b	It is found that LXRs could bind to all the three PPAR subtypes, PPARalpha, PPARgamma and PPARdelta with different binding affinities, and such receptor/receptor interactions could be regulated by ligand binding . --- PMID:15722453
2005	15722453	NR1C1	PPAR_a	NR1H3	LXR_a	It is found that LXRs could bind to all the three PPAR subtypes, PPARalpha, PPARgamma and PPARdelta with different binding affinities, and such receptor/receptor interactions could be regulated by ligand binding . --- PMID:15722453
2005	15968640	NR1C1	PPAR_a	NR2B	RXRs	Retinoid X receptors (RXRs) physically interact with PPAR-alpha receptors, and the resulting heterodimers regulate the expression of PPAR-responsive genes . --- PMID:15968640
2005	15788368	NR1C1	PPAR_a	NR2B1	RXR_a	The peroxisome proliferator-activated receptor alpha (PPARalpha) is a member of the nuclear receptor super-family of ligand-activated transcription factors and it functions as an obligate heterodimer with retinoid X-receptor alpha RXRalpha . --- PMID:15788368
2005	16042408	NR1C1	PPAR_a	NR2B1	RXR_a	Mutation of T129 or S179 to alanine prevented heterodimerization of PPARalpha with RXRalpha, lowered the level of phosphorylation by PKCalpha and PKCdelta in vitro, and lowered the level of phosphorylation of transfected PPARalpha in transfected cells . --- PMID:16042408
2005	15722453	NR1C2	PPAR_b	NR1H2	LXR_b	It is found that LXRs could bind to all the three PPAR subtypes, PPARalpha, PPARgamma and PPARdelta with different binding affinities, and such receptor/receptor interactions could be regulated by ligand binding . --- PMID:15722453
2005	15722453	NR1C2	PPAR_b	NR1H3	LXR_a	It is found that LXRs could bind to all the three PPAR subtypes, PPARalpha, PPARgamma and PPARdelta with different binding affinities, and such receptor/receptor interactions could be regulated by ligand binding . --- PMID:15722453
2005	16260719	NR1C3	PPAR_g	NR1A2	TR_b	Gel-shift assays show that the PV, similar to wild-type TRbeta, bound to the peroxisome proliferator response element (PPRE) as homodimers and heterodimers with PPARgamma or the retinoid X receptor (RXR), thereby competing with PPARgamma for binding to PPRE and for sequestering RXR . --- PMID:16260719
2005	15722453	NR1C3	PPAR_g	NR1H2	LXR_b	It is found that LXRs could bind to all the three PPAR subtypes, PPARalpha, PPARgamma and PPARdelta with different binding affinities, and such receptor/receptor interactions could be regulated by ligand binding . --- PMID:15722453
2005	15722453	NR1C3	PPAR_g	NR1H3	LXR_a	It is found that LXRs could bind to all the three PPAR subtypes, PPARalpha, PPARgamma and PPARdelta with different binding affinities, and such receptor/receptor interactions could be regulated by ligand binding . --- PMID:15722453
2005	15533057	NR1C3	PPAR_g	NR2B	RXR	Of the RXR heterodimeric partners tested, PPAR (peroxisome-proliferator-activated receptor) gamma ligands significantly increased CYP27A1 mRNA levels . --- PMID:15533057
2005	15572375	NR1C3	PPAR_g	NR2B	RXR	Our data demonstrated that stringent binding of RXR to the 3' half-site of a PPRE is more influential on the binding of the PPARgamma/RXR heterodimer than the ability of PPARgamma to bind DNA . --- PMID:15572375
2005	15572375	NR1C3	PPAR_g	NR2B	RXR	Peroxisome proliferator-activated receptor gamma (PPARgamma) interacts with retinoid X receptor (RXR) on PPAR response elements (PPREs) to regulate transcription of PPAR-responsive genes . --- PMID:15572375
2005	15664966	NR1C3	PPAR_g	NR2B	RXR	PPARgamma-RXR agonists do not significantly modify malaria-infected erythrocyte-endothelial cell interactions in vitro . --- PMID:15664966
2005	15707588	NR1C3	PPAR_g	NR2B	RXR	Peroxisome proliferator-activated receptor gamma (PPAR gamma), a member of nuclear hormone receptors, forms a heterodimeric DNA binding complex with retinoid X receptor (RXR) and serves as a transcriptional regulator of gene expression . --- PMID:15707588
2005	15721857	NR1C3	PPAR_g	NR2B	RXR	PPAR-gamma regulates gene expression by forming a heterodimer with the retinoid X receptor (RXR) before binding to sequence-specific PPAR response elements (PPREs) in the promoter region of target genes, thereby regulating several metabolic pathways, including lipid biosynthesis and glucose metabolism . --- PMID:15721857
2005	15827101	NR1C3	PPAR_g	NR2B	RXR	OBJECTIVE: This study tested the hypothesis that PPARgamma and its heterodimeric nuclear receptor partner, retinoid X receptor (RXR), regulate fatty acid uptake by human trophoblasts . --- PMID:15827101
2005	15834303	NR1C3	PPAR_g	NR2B	RXR	PPARgamma forms a heterodimer with the retinoid X receptor and upon ligand-activation binds to the PPAR response element in the promoter of genes to allow transcription . --- PMID:15834303
2005	15850670	NR1C3	PPAR_g	NR2B	RXR	This suggests that 15d-PGJ(2) and 9-cis RA inhibit cell activation through the formation of PPAR-gamma/RXR heterodimers . --- PMID:15850670
2005	15899809	NR1C3	PPAR_g	NR2B	RXR	The results suggest that the principal proapoptotic effect of these drugs may be mediated through the known antiproliferative effects of the PPARgamma-RXR interaction . --- PMID:15899809
2005	15936932	NR1C3	PPAR_g	NR2B	RXR	Thus, in adipocytes, RXRalpha is essential for lipogenesis, but RXRgamma can functionally replace RXRalpha for the adipocyte vital functions exerted by PPARgamma/RXR heterodimers . --- PMID:15936932
2005	16156795	NR1C3	PPAR_g	NR2B	RXR	15d-PGJ2 suppression of Prm3 transcriptional activity and TPbeta mRNA expression was found to occur through a novel mechanism involving direct binding of PPARgamma-retinoic acid X receptor (RXR) heterodimers to a PPARgamma response element (PPRE) composed of two imperfect hexameric direct repeat (DR) sequences centred at -159 and -148, respectively, spaced by five nucleotides (DR5) . --- PMID:161…
2005	16144913	NR1C3	PPAR_g	NR3A1	ER_a	A possible direct interaction between ERalpha and PPARgamma was ascertained by co-immunoprecipitation assay, whereas their modulatory role in the phosphatidylinositol 3-kinase (PI3K)/AKT pathway was evaluated by determining PI3K activity and AKT phosphorylation . --- PMID:16144913
2005	16144913	NR1C3	PPAR_g	NR3A1	ER_a	Moreover, we have documented the physical and functional interactions of ERalpha and PPARgamma, which also involve the p85 regulatory subunit of PI3K . --- PMID:16144913
2005	15531761	NR1C3	PPAR_g	NR3C1	GR	Coimmunoprecipitation revealed that 15d-PGJ(2) induced a protein-protein interaction between PPARgamma and the glucocorticoid receptor (GR) in TNFalpha-treated HASM cells, which was enhanced by fluticasone and salmeterol . --- PMID:15531761
2005	15531761	NR1C3	PPAR_g	NR3C1	GR	Our data suggest that chemokine expression in HASM cells is differentially regulated by PPARgamma agonists and that the interaction between PPARgamma and GR may be responsible for the additive and synergistic inhibition of chemokine expression by PPARgamma agonists, glucocorticoids, and beta(2)-agonists, particularly the chromatin-dependent suppression of eotaxin gene transcription . --- PMID:155…
2005	15722453	NR1H	LXR	NR1C	PPAR	In this work, the kinetic features concerning LXR/RXR and LXR/PPAR interactions have been fully investigated using surface plasmon resonance (SPR) technology . --- PMID:15722453
2005	15656786	NR1H	LXR	NR2B	RXR	LXR-RXR heterodimers bound to NR3 and TRbeta bound to NR3, NR1 and ER-7, whereas the PBX-PREP1 site is contained within NR2 . --- PMID:15656786
2005	15722453	NR1H	LXR	NR2B	RXR	In this work, the kinetic features concerning LXR/RXR and LXR/PPAR interactions have been fully investigated using surface plasmon resonance (SPR) technology . --- PMID:15722453
2005	15997096	NR1H	LXR	NR2B	RXR	In vitro characterizations by cell-based reporter gene assays indicated that CS018 activated RXR homodimers and the heterodimers of RXR with PPARs, but not with farnesoid X-activated receptor (FXR) and liver X-activated receptor (LXR) . --- PMID:15997096
2005	16054063	NR1H	LXR	NR2B	RXR	Interestingly, both expression of AIM in lesions and its induction by oxidized lipids require the action of LXR/RXR heterodimers . --- PMID:16054063
2005	15722453	NR1H2	LXR_b	NR1C1	PPAR_a	It is found that LXRs could bind to all the three PPAR subtypes, PPARalpha, PPARgamma and PPARdelta with different binding affinities, and such receptor/receptor interactions could be regulated by ligand binding . --- PMID:15722453
2005	15722453	NR1H2	LXR_b	NR1C2	PPAR_b	It is found that LXRs could bind to all the three PPAR subtypes, PPARalpha, PPARgamma and PPARdelta with different binding affinities, and such receptor/receptor interactions could be regulated by ligand binding . --- PMID:15722453
2005	15722453	NR1H2	LXR_b	NR1C3	PPAR_g	It is found that LXRs could bind to all the three PPAR subtypes, PPARalpha, PPARgamma and PPARdelta with different binding affinities, and such receptor/receptor interactions could be regulated by ligand binding . --- PMID:15722453
2005	15722453	NR1H2	LXR_b	NR2B	RXR	LXRs (LXRalpha and LXRbeta) function by forming obligate heterodimers with the retinoid X receptor (RXR), and subsequently binding to specific DNA response elements within the regulatory regions of their target genes . --- PMID:15722453
2005	15722453	NR1H3	LXR_a	NR1C1	PPAR_a	It is found that LXRs could bind to all the three PPAR subtypes, PPARalpha, PPARgamma and PPARdelta with different binding affinities, and such receptor/receptor interactions could be regulated by ligand binding . --- PMID:15722453
2005	15722453	NR1H3	LXR_a	NR1C2	PPAR_b	It is found that LXRs could bind to all the three PPAR subtypes, PPARalpha, PPARgamma and PPARdelta with different binding affinities, and such receptor/receptor interactions could be regulated by ligand binding . --- PMID:15722453
2005	15722453	NR1H3	LXR_a	NR1C3	PPAR_g	It is found that LXRs could bind to all the three PPAR subtypes, PPARalpha, PPARgamma and PPARdelta with different binding affinities, and such receptor/receptor interactions could be regulated by ligand binding . --- PMID:15722453
2005	15722453	NR1H3	LXR_a	NR2B	RXR	LXRs (LXRalpha and LXRbeta) function by forming obligate heterodimers with the retinoid X receptor (RXR), and subsequently binding to specific DNA response elements within the regulatory regions of their target genes . --- PMID:15722453
2005	16112614	NR1H3	LXR_a	NR2B1	RXR_a	Although 1- to 5-day fish oil feeding and 2-day fasting decreased SREBP-1c mRNA by 45-68% and 65%, respectively, fish oil feeding decreased binding of LXR/RXR heterodimer to LXREs by 0-26%, while 2-day fasting decreased their binding by 40-56% . --- PMID:16112614
2005	16112614	NR1H3	LXR_a	NR2B1	RXR_a	In in vitro studies, polyunsaturated fatty acids (PUFAs, n-6, n-3) inhibited binding of LXRalpha/RXRalpha heterodimer to LXR responsive elements (LXREs) in the SREBP-1c promoter . --- PMID:16112614
2005	15911693	NR1H4	FXR	NR2B	RXR	Upon activation, FXR heterodimerizes with the 9-cis retinoic X receptor (RXR) and regulates genes involved in cholesterol and BA homeostasis . --- PMID:15911693
2005	15997096	NR1H4	FXR	NR2B	RXR	In vitro characterizations by cell-based reporter gene assays indicated that CS018 activated RXR homodimers and the heterodimers of RXR with PPARs, but not with farnesoid X-activated receptor (FXR) and liver X-activated receptor (LXR) . --- PMID:15997096
2005	16178789	NR1H4	FXR	NR2B	RXR	Upon activation FXR heterodimerises with 9-cis retinoic X receptor (RXR) and regulates a cohort of genes involved in cholesterol catabolism and bile acids biosynthesis . --- PMID:16178789
2005	15528275	NR1I1	VDR	NR2B	RXR	Herein, we identified a novel 1alpha,25-dihydroxyvitamin D3 [1,25-(OH)2D3] response element in the promoter region of Insig-2 gene, which specifically binds to the heterodimer of retinoid X receptor and vitamin D receptor (VDR) and directs VDR-mediated transcriptional activation in a 1,25-(OH)2D3-dependent manner . --- PMID:15528275
2005	15578590	NR1I1	VDR	NR2B	RXR	Utilizing gel mobility shift, pulldown, and mammalian two-hybrid assays, we observe that: (i) 1,25(OH)(2)D(3) enhances retinoid X receptor (RXR) heterodimerization with VDR more effectively than LCA, (ii) the 1,25(OH)(2)D(3)-liganded VDR-RXR heterodimer recruits full-length SRC-1 coactivator, whereas this interaction is minimal with LCA unless LXXLL-containing fragments of SRC-1 are employed, and…
2005	15696548	NR1I1	VDR	NR2B	RXR	The findings reveal that VDRnuc-RXR-heterodimers play a key role in the 1alpha,25(OH)2D3-mediated up-regulation of steroid sulphatase activity in HL60 cells . --- PMID:15696548
2005	15709781	NR1I1	VDR	NR2B	RXR	The vitamin D receptor (VDR) is a ligand-responsive transcription factor that forms active, heterodimeric complexes with the 9-cis retinoic acid receptor (RXR) on vitamin D response elements (VDREs) . --- PMID:15709781
2005	15824121	NR1I1	VDR	NR2B	RXR	Activation of the Mrp3 promoter in response to VD3, RA, or LCA, as well as binding of VDR/RXR heterodimers, was attenuated substantially by mutation of this VDRE . --- PMID:15824121
2005	15829977	NR1I1	VDR	NR2B	RXR	These results identify a novel mechanism of transcriptional enhancement involving ligand-independent activity of the VDR/RXR heterodimer and MAPK signaling pathways that appears to play an important role in the overexpression of PDGF in many different settings of human malignancy . --- PMID:15829977
2005	15890193	NR1I1	VDR	NR2B	RXR	In silico analysis of the 20 kb of the human PPARdelta promoter revealed a DR3-type 1alpha,25(OH)2D3 response element approximately 350 bp upstream of the transcription start site, which was able to bind VDR-retinoid X receptor (RXR) heterodimers and mediate a 1alpha,25(OH)2D3-dependent upregulation of reporter gene activity . --- PMID:15890193
2005	16204233	NR1I1	VDR	NR2B	RXR	Hence nuclear import of RXR-VDR heterodimers is mediated preferentially by VDR and is controlled by the VDR ligand . --- PMID:16204233
2005	16204233	NR1I1	VDR	NR2B	RXR	In contrast, VDR recruited RXR-VDR heterodimers to importinalpha and mediated nuclear import of the heterodimers in response to 1,25(OH)(2)D(3) . --- PMID:16204233
2005	16204233	NR1I1	VDR	NR2B	RXR	RXR-VDR dimerization inhibited the ability of RXR to bind importinbeta and to mobilize into the nucleus using its own nuclear localization signal . --- PMID:16204233
2005	16204233	NR1I1	VDR	NR2B	RXR	The mechanisms that underlie the nuclear import of RXR, VDR, and RXR-VDR heterodimers were investigated . --- PMID:16204233
2005	16204233	NR1I1	VDR	NR2B	RXR	The nuclear receptor retinoid X receptor (RXR) can regulate transcription through homotetramers, homodimers, and heterodimers with other nuclear receptors such as the vitamin D receptor (VDR) . --- PMID:16204233
2005	15829977	NR1I1	VDR	NR2B1	RXR_a	Binding of the vitamin D/retinoid-X receptor (VDR/RXRalpha) heterodimer to the ACE66 element was reconstituted in vitro with recombinant VDR/RXRalpha and with JEG-3 nuclear extract, and was verified in living JEG-3 cells by chromatin immunoprecipitation analysis . --- PMID:15829977
2005	15331348	NR1I2	PXR	NR2A1	HNF4_a	Coimmunoprecipitation assay confirmed PXR interaction with HNF4 alpha . --- PMID:15331348
2005	15331348	NR1I2	PXR	NR2A1	HNF4_a	Mammalian two-hybrid assays revealed that PXR interacted with hepatic nuclear factor 4 alpha (HNF4 alpha, NR2A1) and rifampicin was required . --- PMID:15331348
2005	15331348	NR1I2	PXR	NR2A1	HNF4_a	Rifampicin enhanced PXR interaction with HNF4 alpha and reduced PGC-1 alpha interaction with HNF4 alpha . --- PMID:15331348
2005	15331348	NR1I2	PXR	NR2A1	HNF4_a	These results suggest that activation of PXR by rifampicin promotes PXR interaction with HNF4 alpha and blocks PGC-1 alpha activation with HNF4 alpha and results in inhibition of CYP7A1 gene transcription . --- PMID:15331348
2005	15650019	NR1I2	PXR	NR2B	RXR	In the presence of PXR ligands, there was no difference in the DNA binding affinity of the PXR/retinoid X receptor heterodimer to each PXRE, but there were different interactions of the coactivator to each PXR/PXRE complex . --- PMID:15650019
2005	15670600	NR1I2	PXR	NR2B	RXR	In this study we created a position weight matrix (PWM) for PXR-RXR heterodimers that took the relative in vitro binding strength and not only the sequence of natural and synthetic PXR binding sites (PXREs) into account . --- PMID:15670600
2005	15670600	NR1I2	PXR	NR2B	RXR	PXR binds as a heterodimer with the retinoid X receptor (RXR) to specific DNA sites, called response elements (REs), within the promoter regions of genes it activates transcriptionally . --- PMID:15670600
2005	15670600	NR1I2	PXR	NR2B	RXR	This resulted in the identification of 17 potential PXREs, of which seven bound PXR-RXR heterodimers in vitro . --- PMID:15670600
2005	16101573	NR1I2	PXR	NR2B	RXR	Retinoid X receptors (RXRs) form heterodimers with pregnane X receptor (PXR) and constitutive androstane receptor (CAR), two prototypical xenobiotic receptors, and mediate metabolism of xenobiotics (foreign compounds) and endobiotics (endogenous compounds) . --- PMID:16101573
2005	15833926	NR1I2	PXR	NR2B1	RXR_a	Transcription of the CYP3A4 gene is primarily regulated by heterodimers of the retinoid X receptor alpha (RXRalpha) and the pregnane X receptor (PXR) . --- PMID:15833926
2005	15656786	NR1I3	CAR	NR2B	RXR	Constitutive androstane receptor (CAR)-RXR (retinoic X receptor) heterodimers are known to bind to NR1, NR2 and NR3 . --- PMID:15656786
2005	16006237	NR1I3	CAR	NR2B	RXR	We demonstrate here by gel shift and transfection experiments that CAR binds to distinct nuclear receptor response elements in the -7.8 kbp enhancer of MDR1 and transactivates MDR1 expression through DR4 motifs to which the receptor binds as a heterodimer with RXR or as a monomer, respectively . --- PMID:16006237
2005	16101573	NR1I3	CAR	NR2B	RXR	Retinoid X receptors (RXRs) form heterodimers with pregnane X receptor (PXR) and constitutive androstane receptor (CAR), two prototypical xenobiotic receptors, and mediate metabolism of xenobiotics (foreign compounds) and endobiotics (endogenous compounds) . --- PMID:16101573
2005	15331348	NR2A1	HNF4_a	NR1I2	PXR	Coimmunoprecipitation assay confirmed PXR interaction with HNF4 alpha . --- PMID:15331348
2005	15331348	NR2A1	HNF4_a	NR1I2	PXR	Mammalian two-hybrid assays revealed that PXR interacted with hepatic nuclear factor 4 alpha (HNF4 alpha, NR2A1) and rifampicin was required . --- PMID:15331348
2005	15331348	NR2A1	HNF4_a	NR1I2	PXR	Rifampicin enhanced PXR interaction with HNF4 alpha and reduced PGC-1 alpha interaction with HNF4 alpha . --- PMID:15331348
2005	15331348	NR2A1	HNF4_a	NR1I2	PXR	These results suggest that activation of PXR by rifampicin promotes PXR interaction with HNF4 alpha and blocks PGC-1 alpha activation with HNF4 alpha and results in inhibition of CYP7A1 gene transcription . --- PMID:15331348
2005	15650024	NR2B	RXRs	NR1A	TRs	Retinoid X receptors (RXRs), in particular, serve as important heterodimer partners for many other nuclear receptors, including thyroid hormone receptors (TRs), and RXR/TR heterodimers have been proposed to be the primary mediators of target gene regulation by T3 hormone . --- PMID:15650024
2005	15886199	NR2B	RXR	NR1A	TR	In this study, we investigated how thyroid hormone (3,5',5-triiodo-l-thyronine, T3) inhibits binding of thyroid hormone receptor (TR) homodimers, but not TR-retinoid X receptor heterodimers, to thyroid hormone response elements . --- PMID:15886199
2005	16043864	NR2B	RXRs	NR1A	TRs	Thyroid hormone receptors often regulate gene transcription as heterodimeric complexes with RXRs . --- PMID:16043864
2005	16198314	NR2B	RXR	NR1A	TR	We show that in vitro binding of the thyroid hormone receptor and 9-cis retinoic acid receptor heterodimer to an everted repeat TRE follows the 'Swinging Cradle' model, whereas the other TREs do not . --- PMID:16198314
2005	15528208	NR2B	RXR	NR1B	RAR	Together, our results reveal molecular and structural features that impact on the ligand-dependent interaction of the RAR/RXR heterodimer with nuclear receptor coactivators . --- PMID:15528208
2005	15657432	NR2B	RXR	NR1B	RAR	JNK inhibition in a human lung cancer cell line enhanced RARalpha levels, ligand-induced activity of RXR-RAR dimers, and growth inhibition by RA . --- PMID:15657432
2005	15677473	NR2B	RXR	NR1B	RAR	In the present study, we present evidence suggesting that chicken ovalbumin upstream promoter-transcription factor (COUP-TF) members antagonize RA-induced Cdx1 expression by competing with retinoid X receptor-retinoic acid receptor heterodimers for binding to the Cdx1 RA response element . --- PMID:15677473
2005	15850806	NR2B	RXR	NR1B	RAR	Electrophoretic mobility shift assays with nuclear extract from atRA-treated cells indicated the binding of retinoic acid receptor (RAR) and retinoid X receptor (RXR) heterodimers specifically to this response element . --- PMID:15850806
2005	15911617	NR2B	RXR	NR1B	RAR	All-trans-13,14-dihydroretinoic acid can activate retinoic acid receptor/retinoid X receptor heterodimers but not retinoid X receptor homodimers in reporter cell assays . --- PMID:15911617
2005	16038797	NR2B	RXR	NR1B	RAR	The retinoid response is mediated by two classes of nuclear receptors, the retinoic acid receptors (RARalpha, beta, and gamma) and the retinoid X receptors (RXRalpha, beta, and gamma) which act as ligand-dependent heterodimeric RAR/RXR transcription activators . --- PMID:16038797
2005	15374828	NR2B	RXR	NR1C	PPARs	Peroxisome proliferator-activated receptors (PPARs) are nuclear receptors that heterodimerize with the retinoid X receptor and then modulate the function of many target genes . --- PMID:15374828
2005	15664689	NR2B	RXRs	NR1C	PPARs	In this study we analyzed the expression of PPARs and of their heterodimeric partners, RXRs, in embryonic rat cortical neurons during their in vitro maturation . --- PMID:15664689
2005	15731109	NR2B	RXR	NR1C	PPARs	Interestingly and in contrast to a general assumption, PPARs readily heterodimerize with retinoid X receptor (RXR) in the absence of ligand in living cells . --- PMID:15731109
2005	15828219	NR2B	RXR	NR1C	PPAR	In this paper, recent studies on the ligands for the PPAR-RXR heterodimers are reviewed . --- PMID:15828219
2005	15828219	NR2B	RXRs	NR1C	PPARs	PPARs form the heterodimers with retinoid X receptors (RXRs), and modulate specific gene expressions related to the lipid and carbohydrate metabolism . --- PMID:15828219
2005	15828222	NR2B	RXRs	NR1C	PPARs	Through heterodimerization with retinoid X receptors (RXRs), PPARs bind the same consensus response element, formed by a direct repeat of two AGGTCA hexamers separated by one base . --- PMID:15828222
2005	15832810	NR2B	RXR	NR1C	PPAR	The peroxisome proliferator activated receptor (PPAR), which is one of the first characterized members of the nuclear hormone receptor, also dimerizes with RXR and has been shown to be activated by lipid lowering agent fibrate-type of compounds leading to transcriptional activation of the promoters on CYP4A gene . --- PMID:15832810
2005	15936983	NR2B	RXR	NR1C	PPAR	Electrophoretic mobility shift assays showed that the PPAR/RXR heterodimer can specifically bind to this PPRE-like motif . --- PMID:15936983
2005	15959399	NR2B	RXR	NR1C	PPARs	The nuclear receptors PPAR (Peroxisome Proliferator-Activated Receptors) are transcription factors which form with the retinoid receptor RXR, a PPAR/RXR heterodimer, the functional transcription factor within cells . --- PMID:15959399
2005	15997096	NR2B	RXR	NR1C	PPARs	In vitro characterizations by cell-based reporter gene assays indicated that CS018 activated RXR homodimers and the heterodimers of RXR with PPARs, but not with farnesoid X-activated receptor (FXR) and liver X-activated receptor (LXR) . --- PMID:15997096
2005	15997096	NR2B	RXRs	NR1C	PPARs	Retinoid X receptor (RXR) forms heterodimers with peroxisome proliferator-activated receptors (PPARs, with subtypes of alpha, delta and gamma), and the heterodimers can be activated by either an RXR or a PPAR subtype-specific ligand . --- PMID:15997096
2005	15968640	NR2B	RXRs	NR1C1	PPAR_a	Retinoid X receptors (RXRs) physically interact with PPAR-alpha receptors, and the resulting heterodimers regulate the expression of PPAR-responsive genes . --- PMID:15968640
2005	15533057	NR2B	RXR	NR1C3	PPAR_g	Of the RXR heterodimeric partners tested, PPAR (peroxisome-proliferator-activated receptor) gamma ligands significantly increased CYP27A1 mRNA levels . --- PMID:15533057
2005	15572375	NR2B	RXR	NR1C3	PPAR_g	Our data demonstrated that stringent binding of RXR to the 3' half-site of a PPRE is more influential on the binding of the PPARgamma/RXR heterodimer than the ability of PPARgamma to bind DNA . --- PMID:15572375
2005	15572375	NR2B	RXR	NR1C3	PPAR_g	Peroxisome proliferator-activated receptor gamma (PPARgamma) interacts with retinoid X receptor (RXR) on PPAR response elements (PPREs) to regulate transcription of PPAR-responsive genes . --- PMID:15572375
2005	15664966	NR2B	RXR	NR1C3	PPAR_g	PPARgamma-RXR agonists do not significantly modify malaria-infected erythrocyte-endothelial cell interactions in vitro . --- PMID:15664966
2005	15707588	NR2B	RXR	NR1C3	PPAR_g	Peroxisome proliferator-activated receptor gamma (PPAR gamma), a member of nuclear hormone receptors, forms a heterodimeric DNA binding complex with retinoid X receptor (RXR) and serves as a transcriptional regulator of gene expression . --- PMID:15707588
2005	15721857	NR2B	RXR	NR1C3	PPAR_g	PPAR-gamma regulates gene expression by forming a heterodimer with the retinoid X receptor (RXR) before binding to sequence-specific PPAR response elements (PPREs) in the promoter region of target genes, thereby regulating several metabolic pathways, including lipid biosynthesis and glucose metabolism . --- PMID:15721857
2005	15827101	NR2B	RXR	NR1C3	PPAR_g	OBJECTIVE: This study tested the hypothesis that PPARgamma and its heterodimeric nuclear receptor partner, retinoid X receptor (RXR), regulate fatty acid uptake by human trophoblasts . --- PMID:15827101
2005	15834303	NR2B	RXR	NR1C3	PPAR_g	PPARgamma forms a heterodimer with the retinoid X receptor and upon ligand-activation binds to the PPAR response element in the promoter of genes to allow transcription . --- PMID:15834303
2005	15850670	NR2B	RXR	NR1C3	PPAR_g	This suggests that 15d-PGJ(2) and 9-cis RA inhibit cell activation through the formation of PPAR-gamma/RXR heterodimers . --- PMID:15850670
2005	15899809	NR2B	RXR	NR1C3	PPAR_g	The results suggest that the principal proapoptotic effect of these drugs may be mediated through the known antiproliferative effects of the PPARgamma-RXR interaction . --- PMID:15899809
2005	15936932	NR2B	RXR	NR1C3	PPAR_g	Thus, in adipocytes, RXRalpha is essential for lipogenesis, but RXRgamma can functionally replace RXRalpha for the adipocyte vital functions exerted by PPARgamma/RXR heterodimers . --- PMID:15936932
2005	16156795	NR2B	RXR	NR1C3	PPAR_g	15d-PGJ2 suppression of Prm3 transcriptional activity and TPbeta mRNA expression was found to occur through a novel mechanism involving direct binding of PPARgamma-retinoic acid X receptor (RXR) heterodimers to a PPARgamma response element (PPRE) composed of two imperfect hexameric direct repeat (DR) sequences centred at -159 and -148, respectively, spaced by five nucleotides (DR5) . --- PMID:161…
2005	15656786	NR2B	RXR	NR1H	LXR	LXR-RXR heterodimers bound to NR3 and TRbeta bound to NR3, NR1 and ER-7, whereas the PBX-PREP1 site is contained within NR2 . --- PMID:15656786
2005	15722453	NR2B	RXR	NR1H	LXR	In this work, the kinetic features concerning LXR/RXR and LXR/PPAR interactions have been fully investigated using surface plasmon resonance (SPR) technology . --- PMID:15722453
2005	15997096	NR2B	RXR	NR1H	LXR	In vitro characterizations by cell-based reporter gene assays indicated that CS018 activated RXR homodimers and the heterodimers of RXR with PPARs, but not with farnesoid X-activated receptor (FXR) and liver X-activated receptor (LXR) . --- PMID:15997096
2005	16054063	NR2B	RXR	NR1H	LXR	Interestingly, both expression of AIM in lesions and its induction by oxidized lipids require the action of LXR/RXR heterodimers . --- PMID:16054063
2005	15722453	NR2B	RXR	NR1H2	LXR_b	LXRs (LXRalpha and LXRbeta) function by forming obligate heterodimers with the retinoid X receptor (RXR), and subsequently binding to specific DNA response elements within the regulatory regions of their target genes . --- PMID:15722453
2005	15722453	NR2B	RXR	NR1H3	LXR_a	LXRs (LXRalpha and LXRbeta) function by forming obligate heterodimers with the retinoid X receptor (RXR), and subsequently binding to specific DNA response elements within the regulatory regions of their target genes . --- PMID:15722453
2005	15911693	NR2B	RXR	NR1H4	FXR	Upon activation, FXR heterodimerizes with the 9-cis retinoic X receptor (RXR) and regulates genes involved in cholesterol and BA homeostasis . --- PMID:15911693
2005	15997096	NR2B	RXR	NR1H4	FXR	In vitro characterizations by cell-based reporter gene assays indicated that CS018 activated RXR homodimers and the heterodimers of RXR with PPARs, but not with farnesoid X-activated receptor (FXR) and liver X-activated receptor (LXR) . --- PMID:15997096
2005	16178789	NR2B	RXR	NR1H4	FXR	Upon activation FXR heterodimerises with 9-cis retinoic X receptor (RXR) and regulates a cohort of genes involved in cholesterol catabolism and bile acids biosynthesis . --- PMID:16178789
2005	15528275	NR2B	RXR	NR1I1	VDR	Herein, we identified a novel 1alpha,25-dihydroxyvitamin D3 [1,25-(OH)2D3] response element in the promoter region of Insig-2 gene, which specifically binds to the heterodimer of retinoid X receptor and vitamin D receptor (VDR) and directs VDR-mediated transcriptional activation in a 1,25-(OH)2D3-dependent manner . --- PMID:15528275
2005	15578590	NR2B	RXR	NR1I1	VDR	Utilizing gel mobility shift, pulldown, and mammalian two-hybrid assays, we observe that: (i) 1,25(OH)(2)D(3) enhances retinoid X receptor (RXR) heterodimerization with VDR more effectively than LCA, (ii) the 1,25(OH)(2)D(3)-liganded VDR-RXR heterodimer recruits full-length SRC-1 coactivator, whereas this interaction is minimal with LCA unless LXXLL-containing fragments of SRC-1 are employed, and…
2005	15696548	NR2B	RXR	NR1I1	VDR	The findings reveal that VDRnuc-RXR-heterodimers play a key role in the 1alpha,25(OH)2D3-mediated up-regulation of steroid sulphatase activity in HL60 cells . --- PMID:15696548
2005	15709781	NR2B	RXR	NR1I1	VDR	The vitamin D receptor (VDR) is a ligand-responsive transcription factor that forms active, heterodimeric complexes with the 9-cis retinoic acid receptor (RXR) on vitamin D response elements (VDREs) . --- PMID:15709781
2005	15824121	NR2B	RXR	NR1I1	VDR	Activation of the Mrp3 promoter in response to VD3, RA, or LCA, as well as binding of VDR/RXR heterodimers, was attenuated substantially by mutation of this VDRE . --- PMID:15824121
2005	15829977	NR2B	RXR	NR1I1	VDR	These results identify a novel mechanism of transcriptional enhancement involving ligand-independent activity of the VDR/RXR heterodimer and MAPK signaling pathways that appears to play an important role in the overexpression of PDGF in many different settings of human malignancy . --- PMID:15829977
2005	15890193	NR2B	RXR	NR1I1	VDR	In silico analysis of the 20 kb of the human PPARdelta promoter revealed a DR3-type 1alpha,25(OH)2D3 response element approximately 350 bp upstream of the transcription start site, which was able to bind VDR-retinoid X receptor (RXR) heterodimers and mediate a 1alpha,25(OH)2D3-dependent upregulation of reporter gene activity . --- PMID:15890193
2005	16204233	NR2B	RXR	NR1I1	VDR	Hence nuclear import of RXR-VDR heterodimers is mediated preferentially by VDR and is controlled by the VDR ligand . --- PMID:16204233
2005	16204233	NR2B	RXR	NR1I1	VDR	In contrast, VDR recruited RXR-VDR heterodimers to importinalpha and mediated nuclear import of the heterodimers in response to 1,25(OH)(2)D(3) . --- PMID:16204233
2005	16204233	NR2B	RXR	NR1I1	VDR	RXR-VDR dimerization inhibited the ability of RXR to bind importinbeta and to mobilize into the nucleus using its own nuclear localization signal . --- PMID:16204233
2005	16204233	NR2B	RXR	NR1I1	VDR	The mechanisms that underlie the nuclear import of RXR, VDR, and RXR-VDR heterodimers were investigated . --- PMID:16204233
2005	16204233	NR2B	RXR	NR1I1	VDR	The nuclear receptor retinoid X receptor (RXR) can regulate transcription through homotetramers, homodimers, and heterodimers with other nuclear receptors such as the vitamin D receptor (VDR) . --- PMID:16204233
2005	15650019	NR2B	RXR	NR1I2	PXR	In the presence of PXR ligands, there was no difference in the DNA binding affinity of the PXR/retinoid X receptor heterodimer to each PXRE, but there were different interactions of the coactivator to each PXR/PXRE complex . --- PMID:15650019
2005	15670600	NR2B	RXR	NR1I2	PXR	In this study we created a position weight matrix (PWM) for PXR-RXR heterodimers that took the relative in vitro binding strength and not only the sequence of natural and synthetic PXR binding sites (PXREs) into account . --- PMID:15670600
2005	15670600	NR2B	RXR	NR1I2	PXR	PXR binds as a heterodimer with the retinoid X receptor (RXR) to specific DNA sites, called response elements (REs), within the promoter regions of genes it activates transcriptionally . --- PMID:15670600
2005	15670600	NR2B	RXR	NR1I2	PXR	This resulted in the identification of 17 potential PXREs, of which seven bound PXR-RXR heterodimers in vitro . --- PMID:15670600
2005	16101573	NR2B	RXR	NR1I2	PXR	Retinoid X receptors (RXRs) form heterodimers with pregnane X receptor (PXR) and constitutive androstane receptor (CAR), two prototypical xenobiotic receptors, and mediate metabolism of xenobiotics (foreign compounds) and endobiotics (endogenous compounds) . --- PMID:16101573
2005	15656786	NR2B	RXR	NR1I3	CAR	Constitutive androstane receptor (CAR)-RXR (retinoic X receptor) heterodimers are known to bind to NR1, NR2 and NR3 . --- PMID:15656786
2005	16006237	NR2B	RXR	NR1I3	CAR	We demonstrate here by gel shift and transfection experiments that CAR binds to distinct nuclear receptor response elements in the -7.8 kbp enhancer of MDR1 and transactivates MDR1 expression through DR4 motifs to which the receptor binds as a heterodimer with RXR or as a monomer, respectively . --- PMID:16006237
2005	16101573	NR2B	RXR	NR1I3	CAR	Retinoid X receptors (RXRs) form heterodimers with pregnane X receptor (PXR) and constitutive androstane receptor (CAR), two prototypical xenobiotic receptors, and mediate metabolism of xenobiotics (foreign compounds) and endobiotics (endogenous compounds) . --- PMID:16101573
2005	15911617	NR2B	RXR	NR2B	RXR	All-trans-13,14-dihydroretinoic acid can activate retinoic acid receptor/retinoid X receptor heterodimers but not retinoid X receptor homodimers in reporter cell assays . --- PMID:15911617
2005	15997096	NR2B	RXR	NR2B	RXR	In vitro characterizations by cell-based reporter gene assays indicated that CS018 activated RXR homodimers and the heterodimers of RXR with PPARs, but not with farnesoid X-activated receptor (FXR) and liver X-activated receptor (LXR) . --- PMID:15997096
2005	16179348	NR2B	RXR	NR2B	RXR	To gain insight into the antidiabetic action of these compounds, we treated female Zucker diabetic rats (ZFF) with AGN194204, which we show to be a homodimer-specific RXR agonist, or the PPARgamma agonist, troglitazone . --- PMID:16179348
2005	16204233	NR2B	RXR	NR2B	RXR	The nuclear receptor retinoid X receptor (RXR) can regulate transcription through homotetramers, homodimers, and heterodimers with other nuclear receptors such as the vitamin D receptor (VDR) . --- PMID:16204233
2005	16184197	NR2B1	RXR_a	NR1B	RAR	We now report that As2O3 inhibits ligand-induced transcription of the retinoic acid receptor, as well as other nuclear receptors that heterodimerize with the retinoid X receptor alpha (RXRalpha) . --- PMID:16184197
2005	16238494	NR2B1	RXR_a	NR1B	RAR	Together, their results demonstrate that (a) RXR/RAR heterodimers in which RXR is either transcriptionally active or silent are involved in the transduction of the RA signal during prenatal development, (b) specific RXRalpha/RAR heterodimers are required at many distinct stages during early embryogenesis and organogenesis, (c) the physiological role of RA and its receptors cannot be extrapolated …
2005	15528208	NR2B1	RXR_a	NR1B2	RAR_b	To understand the effects of heterodimerization and ligand binding on coactivator recruitment, we solved the crystal structure of the complex between the RARbeta/RXRalpha ligand-binding domain heterodimer, its 9-cis retinoic acid ligand, and an LXXLL-containing peptide (termed NR box 2) derived from the nuclear receptor interaction domain (NID) of the TRAP220 coactivator . --- PMID:15528208
2005	15788368	NR2B1	RXR_a	NR1C1	PPAR_a	The peroxisome proliferator-activated receptor alpha (PPARalpha) is a member of the nuclear receptor super-family of ligand-activated transcription factors and it functions as an obligate heterodimer with retinoid X-receptor alpha RXRalpha . --- PMID:15788368
2005	16042408	NR2B1	RXR_a	NR1C1	PPAR_a	Mutation of T129 or S179 to alanine prevented heterodimerization of PPARalpha with RXRalpha, lowered the level of phosphorylation by PKCalpha and PKCdelta in vitro, and lowered the level of phosphorylation of transfected PPARalpha in transfected cells . --- PMID:16042408
2005	16112614	NR2B1	RXR_a	NR1H3	LXR_a	Although 1- to 5-day fish oil feeding and 2-day fasting decreased SREBP-1c mRNA by 45-68% and 65%, respectively, fish oil feeding decreased binding of LXR/RXR heterodimer to LXREs by 0-26%, while 2-day fasting decreased their binding by 40-56% . --- PMID:16112614
2005	16112614	NR2B1	RXR_a	NR1H3	LXR_a	In in vitro studies, polyunsaturated fatty acids (PUFAs, n-6, n-3) inhibited binding of LXRalpha/RXRalpha heterodimer to LXR responsive elements (LXREs) in the SREBP-1c promoter . --- PMID:16112614
2005	15829977	NR2B1	RXR_a	NR1I1	VDR	Binding of the vitamin D/retinoid-X receptor (VDR/RXRalpha) heterodimer to the ACE66 element was reconstituted in vitro with recombinant VDR/RXRalpha and with JEG-3 nuclear extract, and was verified in living JEG-3 cells by chromatin immunoprecipitation analysis . --- PMID:15829977
2005	15833926	NR2B1	RXR_a	NR1I2	PXR	Transcription of the CYP3A4 gene is primarily regulated by heterodimers of the retinoid X receptor alpha (RXRalpha) and the pregnane X receptor (PXR) . --- PMID:15833926
2005	15650026	NR2B1	RXR_a	NR3C4	AR	Here we show that the RXR can form a heterodimer with the androgen receptor (AR) under in vitro and in vivo conditions . --- PMID:15650026
2005	16260719	NR2B2	RXR_b	NR1A2	TR_b	Gel-shift assays show that the PV, similar to wild-type TRbeta, bound to the peroxisome proliferator response element (PPRE) as homodimers and heterodimers with PPARgamma or the retinoid X receptor (RXR), thereby competing with PPARgamma for binding to PPRE and for sequestering RXR . --- PMID:16260719
2005	15650024	NR2B3	RXR_g	NR1A1	TR_a	These RAR/TR heterodimers form with similar affinities as RXR/TR heterodimers on an assortment of consensus and natural HREs, and preferentially assemble with the RAR partner 5' of the TR moiety . --- PMID:15650024
2005	16144913	NR3A1	ER_a	NR1C3	PPAR_g	A possible direct interaction between ERalpha and PPARgamma was ascertained by co-immunoprecipitation assay, whereas their modulatory role in the phosphatidylinositol 3-kinase (PI3K)/AKT pathway was evaluated by determining PI3K activity and AKT phosphorylation . --- PMID:16144913
2005	16144913	NR3A1	ER_a	NR1C3	PPAR_g	Moreover, we have documented the physical and functional interactions of ERalpha and PPARgamma, which also involve the p85 regulatory subunit of PI3K . --- PMID:16144913
2005	15766247	NR3A1	ER_a	NR3A1	ER_a	To confirm the generality of the latter approach, we show that the dimeric human estrogen receptor alpha (hERalpha, ESR1, NR3A1), which binds in the major groove of the ERE, can be inhibited by a polyamide bound in the opposing minor groove of the ERE . --- PMID:15766247
2005	16314306	NR3B3	ERR_g	NR0B1	DAX1	Moreover, yeast two-hybrid and glutathione S-transferase (GST)-pull down assays demonstrated that DAX-1 physically interacted with ERRgamma and inhibited ERRgamma transactivation, and that this interaction was dependent on the AF-2 domain of ERRgamma . --- PMID:16314306
2005	15531761	NR3C1	GR	NR1C3	PPAR_g	Coimmunoprecipitation revealed that 15d-PGJ(2) induced a protein-protein interaction between PPARgamma and the glucocorticoid receptor (GR) in TNFalpha-treated HASM cells, which was enhanced by fluticasone and salmeterol . --- PMID:15531761
2005	15531761	NR3C1	GR	NR1C3	PPAR_g	Our data suggest that chemokine expression in HASM cells is differentially regulated by PPARgamma agonists and that the interaction between PPARgamma and GR may be responsible for the additive and synergistic inhibition of chemokine expression by PPARgamma agonists, glucocorticoids, and beta(2)-agonists, particularly the chromatin-dependent suppression of eotaxin gene transcription . --- PMID:155…
2005	15591535	NR3C1	GR	NR4A1	NUR77	Transcriptional antagonism as well as direct protein-protein interaction between NGFI-B and GR take place primarily via their respective DNA binding domains, although DNA binding itself and the GR homodimerization interface are not involved . --- PMID:15591535
2005	15591535	NR3C1	GR	NR4A1	NUR77	We now show that GR antagonizes NurRE-dependent transcription induced by all members of the Nur77 subfamily and that these nuclear receptors can all interact directly with GR . --- PMID:15591535
2005	15591535	NR3C1	GR	NR4A2	NURR1	We now show that GR antagonizes NurRE-dependent transcription induced by all members of the Nur77 subfamily and that these nuclear receptors can all interact directly with GR . --- PMID:15591535
2005	15591535	NR3C1	GR	NR4A3	MINOR	We now show that GR antagonizes NurRE-dependent transcription induced by all members of the Nur77 subfamily and that these nuclear receptors can all interact directly with GR . --- PMID:15591535
2005	15650026	NR3C4	AR	NR2B1	RXR_a	Here we show that the RXR can form a heterodimer with the androgen receptor (AR) under in vitro and in vivo conditions . --- PMID:15650026
2005	15591535	NR4A	NURRs	NR4A	NURRs	NGFI-B (Nur77), an orphan nuclear receptor, and two related factors, Nurr1 and NOR1, bind the NurRE as homo- or heterodimers to enhance POMC gene expression in response to CRH . --- PMID:15591535
2005	15591535	NR4A1	NUR77	NR3C1	GR	Transcriptional antagonism as well as direct protein-protein interaction between NGFI-B and GR take place primarily via their respective DNA binding domains, although DNA binding itself and the GR homodimerization interface are not involved . --- PMID:15591535
2005	15591535	NR4A1	NUR77	NR3C1	GR	We now show that GR antagonizes NurRE-dependent transcription induced by all members of the Nur77 subfamily and that these nuclear receptors can all interact directly with GR . --- PMID:15591535
2005	15591535	NR4A1	NUR77	NR4A1	NUR77	NGFI-B (Nur77), an orphan nuclear receptor, and two related factors, Nurr1 and NOR1, bind the NurRE as homo- or heterodimers to enhance POMC gene expression in response to CRH . --- PMID:15591535
2005	15591535	NR4A2	NURR1	NR3C1	GR	We now show that GR antagonizes NurRE-dependent transcription induced by all members of the Nur77 subfamily and that these nuclear receptors can all interact directly with GR . --- PMID:15591535
2005	15591535	NR4A2	NURR1	NR4A2	NURR1	NGFI-B (Nur77), an orphan nuclear receptor, and two related factors, Nurr1 and NOR1, bind the NurRE as homo- or heterodimers to enhance POMC gene expression in response to CRH . --- PMID:15591535
2005	15591535	NR4A3	MINOR	NR3C1	GR	We now show that GR antagonizes NurRE-dependent transcription induced by all members of the Nur77 subfamily and that these nuclear receptors can all interact directly with GR . --- PMID:15591535
2005	15591535	NR4A3	MINOR	NR4A3	MINOR	NGFI-B (Nur77), an orphan nuclear receptor, and two related factors, Nurr1 and NOR1, bind the NurRE as homo- or heterodimers to enhance POMC gene expression in response to CRH . --- PMID:15591535
2005	15976031	NR5A2	LRH1	NR0B2	SHP	Here, we report structural and biochemical analyses of the LRH-1/SHP interaction . --- PMID:15976031
2005	15976031	NR5A2	LRH1	NR0B2	SHP	The functional interaction between the orphan nuclear receptors small heterodimer partner (SHP) and liver receptor homolog 1 (LRH-1), where SHP binds to LRH-1 and represses its constitutive transcriptional activity, is crucial for regulating genes involved in cholesterol homeostasis . --- PMID:15976031
2005	15976031	NR5A2	LRH1	NR0B2	SHP	These results establish a structural model for understanding how SHP interacts with LRH-1 to regulate cholesterol homeostasis and provide new insights into how nuclear receptor/coregulator selectivity is achieved . --- PMID:15976031
1993 - 1996	8650544	NR0B2	SHP	NR1A	TR	In the yeast two-hybrid system, SHP interacted with several conventional and orphan members of the receptor superfamily, including retinoid receptors, the thyroid hormone receptor, and the orphan receptor MB67 . --- PMID:8650544
1993 - 1996	8650544	NR0B2	SHP	NR1I3	CAR	In the yeast two-hybrid system, SHP interacted with several conventional and orphan members of the receptor superfamily, including retinoid receptors, the thyroid hormone receptor, and the orphan receptor MB67 . --- PMID:8650544
1993 - 1996	8650544	NR1A	TR	NR0B2	SHP	In the yeast two-hybrid system, SHP interacted with several conventional and orphan members of the receptor superfamily, including retinoid receptors, the thyroid hormone receptor, and the orphan receptor MB67 . --- PMID:8650544
1993 - 1996	7576177	NR1A	TR	NR1A	TR	Thyroid hormone receptors (TR) bind this DR-8 as homodimers and heterodimers with RXR . --- PMID:7576177
1993 - 1996	7753622	NR1A	TR	NR1A	TR	COUP-TF II diminished the homodimeric binding of the thyroid hormone receptor and the heterodimeric binding of thyroid hormone and retinoid X receptor complexes to these TREs . --- PMID:7753622
1993 - 1996	7925126	NR1A	TRs	NR1A	TRs	Thyroid hormone receptors (TRs) bind as monomers, homodimers, and heterodimers with nuclear proteins such as retinoid-X receptors (RXRs) to thyroid hormone response elements (TREs) . --- PMID:7925126
1993 - 1996	7956930	NR1A	TRs	NR1A	TRs	The extent thyroid hormone receptors (TRs) bind to AGGTCA-related motifs as monomers and/or homodimers, and as heterodimers with retinoid X receptors (RXRs) depends on the number, spacing, and orientation of these half-sites . --- PMID:7956930
1993 - 1996	8011161	NR1A	TRs	NR1A	TRs	Thyroid hormone [3,5,3'-triiodothyronine (T3)] and retinoic acid (RA) receptors (T3Rs and RARs) are ligand-dependent transcription factors that regulate the transcription of T3- and RA-responsive genes, respectively, by binding to specific DNA sequences as homodimers or as heterodimers with retinoid X receptors (RXRs) . --- PMID:8011161
1993 - 1996	8047145	NR1A	TR	NR1A	TR	VDRs and T3Rs can function as homodimers but heterodimerization with retinoid X or retinoic acid receptors increases their affinity for DNA in vitro and resulting transcriptional activity in vivo . --- PMID:8047145
1993 - 1996	8119145	NR1A	TRs	NR1A	TRs	Thyroid hormone receptors (TRs) bind to thyroid hormone response elements (TREs) in the promoter region of target genes as monomers, homodimers, and heterodimers with nuclear proteins such as retinoid-X receptors (RXRs) . --- PMID:8119145
1993 - 1996	8119995	NR1A	TRs	NR1A	TRs	T3Rs are known to bind as homodimers and heterodimers with retinoid X receptors (RXRs) to two hexameric half-sites in directly repeated, palindromic, and inverted palindromic orientations . --- PMID:8119995
1993 - 1996	8144535	NR1A	TR	NR1A	TR	Hormone induction correlates poorly with binding affinity for thyroid hormone receptor monomers, homodimers, or heterodimers with retinoid X receptors, either in the absence or presence of ligands . --- PMID:8144535
1993 - 1996	8262045	NR1A	TR	NR1A	TR	We show here that, in addition to generating an increase in DNA binding efficiency, heterodimerization of retinoid X receptor (RXR) with either retinoic acid receptor (RAR) or thyroid hormone receptor (TR) alters the binding site repertoires of RAR, RXR and TR homodimers . --- PMID:8262045
1993 - 1996	8276832	NR1A	TRs	NR1A	TRs	Thyroid hormone receptors (TRs) are ligand-regulated transcription factors that bind to thyroid hormone response elements (TREs) as monomers and homodimers, and as heterodimers with nuclear proteins such as TR auxiliary proteins and retinoid X receptors . --- PMID:8276832
1993 - 1996	8395010	NR1A	TR	NR1A	TR	The receptors for thyroid hormone (T3R), all-trans-retinoic acid (RAR), and 9-cis-retinoic acid (RXR) bind DNA response elements as homo- and heterodimers . --- PMID:8395010
1993 - 1996	8614403	NR1A	TR	NR1A	TR	Furthermore, this orphan receptor 1) down-regulated thyroid hormone receptor (TR)/T3 mediated transcriptional activity from the myogenin promoter and thyroid hormone response element (TRE) an 2) disrupted TR homodimer and TR/retinoid X receptor (RXR) heterodimer formation on a number of TREs found in the myoD gene family . --- PMID:8614403
1993 - 1996	8670238	NR1A	TRs	NR1A	TRs	Transcriptional regulation by thyroid hormone is mediated through its nuclear receptors (TRs), which bind to target responsive elements as homodimers or as heterodimers with 9-cis retinoic acid receptors (RXRs) . --- PMID:8670238
1993 - 1996	8754777	NR1A	TR	NR1A	TR	The upTRE binds more T3R homodimers and less T3R-RXR heterodimers than the dnTRE, and T3 more readily facilitates heterodimer binding to the dn- than to the upTRE . --- PMID:8754777
1993 - 1996	9041123	NR1A	TR	NR1A	TR	Thus, the ligand-inducible response of TR and RXR homodimers expressed in yeast are relatively weak but can be further enhanced by TRbeta1 cross-talk with specific RXR subtypes in the presence of both cognate ligands . --- PMID:9041123
1993 - 1996	7904604	NR1A	vERBA	NR1A1	TR_a	Additionally, v-erbA formed heterodimers with nuclear proteins such as retinoid X receptor and T3 receptor auxiliary protein as well as with TR alpha . --- PMID:7904604
1993 - 1996	7504177	NR1A	TR	NR1B	RAR	Specifically, thyroid hormone receptor can repress retinoic acid-induced gene expression through interactions with retinoic acid receptor . --- PMID:7504177
1993 - 1996	7877618	NR1A	TR	NR1B	RAR	Although RAR/T3R heterodimers bind to the gamma F-HRE, they do not appear to be involved in transcriptional regulation since they bind with low affinity, and their ability to bind DNA is dramatically decreased by T3 . --- PMID:7877618
1993 - 1996	7877618	NR1A	TR	NR1B	RAR	Here, we report that this element is bound by the thyroid hormone (T3) receptor in the form of heterodimers with either the retinoid X receptor (RXR) or the retinoic acid receptor (RAR) . --- PMID:7877618
1993 - 1996	7988420	NR1A	TR	NR1B	RAR	T3 regulates target gene transcription via a specific nuclear receptor (T3R), which can heterodimerize with 9-cis-retinoic acid, 1 alpha, 25-dihydroxyvitamin D3, or retinoic acid receptors to modify T3 responsiveness . --- PMID:7988420
1993 - 1996	8047145	NR1A	TR	NR1B	RAR	VDRs and T3Rs can function as homodimers but heterodimerization with retinoid X or retinoic acid receptors increases their affinity for DNA in vitro and resulting transcriptional activity in vivo . --- PMID:8047145
1993 - 1996	8395010	NR1A	TR	NR1B	RAR	Surprisingly, the cognate ligand for each mutant enables heterodimer formation between cT3R(L365R) and RAR or RXR and between hRAR(M377R) and T3R or RXR . --- PMID:8395010
1993 - 1996	8163464	NR1A	TR	NR1C	PPAR	In this study we have identified the peroxisome proliferator-activated receptor (PPAR) as a new thyroid hormone receptor (THR) auxiliary nuclear protein, heterodimerizing with THR in solution . --- PMID:8163464
1993 - 1996	7862109	NR1A	TR	NR1I1	VDR	VDR can function as a homodimer, but heterodimerization with the retinoid X receptor (RXR), retinoic acid receptor, or thyroid hormone receptor increases its affinity for response elements in the promoter of target genes . --- PMID:7862109
1993 - 1996	7988420	NR1A	TR	NR1I1	VDR	T3 regulates target gene transcription via a specific nuclear receptor (T3R), which can heterodimerize with 9-cis-retinoic acid, 1 alpha, 25-dihydroxyvitamin D3, or retinoic acid receptors to modify T3 responsiveness . --- PMID:7988420
1993 - 1996	8047145	NR1A	TR	NR1I1	VDR	Here we show that the polarity of the binding of such heterodimers to the VD response element of the rat 9K (relative molecular mass 9,000) calbindin gene promoter was 5'-T3R-VDR-3', whereas on the mouse 28K calbindin VD response element this polarity was reversed to 5'-VDR-T3R-3' . --- PMID:8047145
1993 - 1996	8047145	NR1A	TR	NR1I1	VDR	We recently observed the formation of VDR-T3R heterodimers . --- PMID:8047145
1993 - 1996	8119880	NR1A	TR	NR1I1	VDR	Moreover, functional assays showed that VDR.T3R heterodimers act differently on the two types of VDREs; on the DR3-type we observed highest induction by thyroid hormone (3,5,3'-triiodothyronine, T3) alone, whereas on a DR6-type VDRE VD and T3 together provided maximal gene activity . --- PMID:8119880
1993 - 1996	8119880	NR1A	TRs	NR1I1	VDR	Here, we demonstrate that VDRs directly interact in solution not only with RXR but also with retinoid acid receptors (RARs) and, interestingly, with thyroid hormone receptors (T3Rs) . --- PMID:8119880
1993 - 1996	7565671	NR1A	TR	NR2B	RXR	Two additional RXR subtypes (delta and epsilon) isolated from zebra fish cDNA libraries are described here; although both subtypes form DNA-binding heterodimers with RARs and TR, neither binds 9-cis RA, and both are transcriptionally inactive on RXR response elements . --- PMID:7565671
1993 - 1996	7565804	NR1A	TRs	NR2B	RXRs	Unlike the steroid hormone receptors that bind their response elements as homodimers, thyroid hormone receptor (TRs) as well as retinoic acid receptors and several other receptors have been shown to require heterodimerization with retinoid X receptors (RXR) for efficient binding to most response elements . --- PMID:7565804
1993 - 1996	7576177	NR1A	TR	NR2B	RXR	Thyroid hormone receptors (TR) bind this DR-8 as homodimers and heterodimers with RXR . --- PMID:7576177
1993 - 1996	7590246	NR1A	TR	NR2B	RXR	Thus, chromatin structure has multiple roles in the regulation of TR beta A gene expression in vivo: The TR/RXR heterodimer recognizes the response element within chromatin, TR/RXR makes use of the chromatin assembly process to silence transcription more efficiently, and TR/RXR directs the disruption of local chromatin structure in response to thyroid hormone . --- PMID:7590246
1993 - 1996	7590246	NR1A	TR	NR2B	RXR	We establish that heterodimers of TR and 9-cis retinoic acid receptors (RXR) can bind to their recognition sites within chromatin both in vivo and in vitro and alternately repress or activate transcription dependent on the absence or presence of thyroid hormone . --- PMID:7590246
1993 - 1996	7629175	NR1A	TR	NR2B	RXR	Using a T3-responsive in vivo transcription system established by introducing TRs and RXRs into Xenopus oocytes, we demonstrated that TR-RXR heterodimers repressed TR beta gene promoter in the absence of T3 and activated the promoter in the presence of the hormone . --- PMID:7629175
1993 - 1996	7737350	NR1A	TR	NR2B	RXR	The effect of T3 on enhancing Est-mediated growth was specifically blocked by the addition of ligands inducing retinoid X receptor (RXR) homodimer receptor formation, suggesting that RXR-thyroid nuclear receptor (TR) heterodimer formation is required for the T3-mediated effect on estradiol-stimulated growth . --- PMID:7737350
1993 - 1996	7746322	NR1A	TR	NR2B	RXR	The 1.9 A crystal structure of the complex formed by the DNA-binding domains of the 9-cis retinoic acid receptor and thyroid hormone receptor bound to a thyroid-response element shows that the subunits interact through a DNA-supported interface involving the carboxy-terminal extension of the DNA-binding domain of the thyroid hormone receptor . --- PMID:7746322
1993 - 1996	7753622	NR1A	TR	NR2B	RXR	COUP-TF II diminished the homodimeric binding of the thyroid hormone receptor and the heterodimeric binding of thyroid hormone and retinoid X receptor complexes to these TREs . --- PMID:7753622
1993 - 1996	7758108	NR1A	TR	NR2B	RXR	The 9-cis retinoic acid receptor (RXR) serves as a common heterodimerization partner for several nuclear receptors, including the thyroid hormone receptor (T3R) and retinoic acid receptor (RAR) . --- PMID:7758108
1993 - 1996	7758108	NR1A	TR	NR2B	RXR	We find that the intrinsic binding properties of RXR are masked in T3R-RXR and RAR-RXR heterodimers . --- PMID:7758108
1993 - 1996	7760854	NR1A	TR	NR2B	RXR	The xTR beta promoter binding to XTC-2 cell nuclear extract suggested the in vivo relevance of the findings with recombinant TR/RXR heterodimers . --- PMID:7760854
1993 - 1996	7796935	NR1A	TR	NR2B	RXR	In summary, the results suggest that thyroid hormone action can be modulated by at least three different mechanisms: (i) increased binding of mutant hTRs to specific TREs; (ii) efficient competition for limiting amounts of RXR through the preferential formation of hPPAR:RXR, rather than TR:RXR heterodimers; and (iii) competition for binding to DNA and to auxiliary proteins other than RXR in the c…
1993 - 1996	7796935	NR1A	TR	NR2B	RXR	Since the TR:RXR heterodimers were only partially displaced from DNA in the presence of excess amounts of c-erbA alpha 2, it is likely that the TRE-unspecific dominant negative action of c-erbA alpha 2 is due in part to competition for DNA-binding and for TR-auxiliary proteins . --- PMID:7796935
1993 - 1996	7835272	NR1A	TR	NR2B	RXR	Retinoid-X receptor (RXR) forms heterodimers with thyroid hormone receptor (TR) and significantly enhances binding to thyroid hormone response elements (TREs) . --- PMID:7835272
1993 - 1996	7852392	NR1A	TRs	NR2B	RXRs	Thyroid hormone receptors (TRs) bind specific thyroid hormone response elements (TREs) as heterodimers with retinoid X receptors (RXRs) and act as transcriptional activators . --- PMID:7852392
1993 - 1996	7862171	NR1A	TR	NR2B	RXR	These findings suggest that T3R can repress or activate transcription while tethered to the LBD of GAL4-RXR and that heterodimerization can occur in vivo without stabilization by hormone response elements . --- PMID:7862171
1993 - 1996	7877618	NR1A	TR	NR2B	RXR	Here, we report that this element is bound by the thyroid hormone (T3) receptor in the form of heterodimers with either the retinoid X receptor (RXR) or the retinoic acid receptor (RAR) . --- PMID:7877618
1993 - 1996	7877618	NR1A	TR	NR2B	RXR	However, in vitro binding studies indicate that RAR/RXR heterodimers form less stable interactions with the gamma F-HRE compared with T3R/RXR heterodimers; this suggests that in vivo the binding affinity of RAR/RXR heterodimers may be enhanced by accessory factors . --- PMID:7877618
1993 - 1996	7877618	NR1A	TR	NR2B	RXR	The T3R/RXR heterodimer binds to this element with high affinity but the transcriptional activity of the T3 receptor on this element is effectively antagonized by RAR alpha . --- PMID:7877618
1993 - 1996	7890633	NR1A	TR	NR2B	RXR	In addition, the thyroid hormone response may not be due simply to the binding of thyroid hormone receptor-retinoid X receptor heterodimers to the DNA . --- PMID:7890633
1993 - 1996	7890633	NR1A	TR	NR2B	RXR	Transfection and gel shift experiments did not suggest a simple correlation between the binding of thyroid hormone receptor-retinoid X receptor heterodimers and thyroid hormone induction from these response elements . --- PMID:7890633
1993 - 1996	7904604	NR1A	vERBA	NR2B	RXR	Additionally, v-erbA formed heterodimers with nuclear proteins such as retinoid X receptor and T3 receptor auxiliary protein as well as with TR alpha . --- PMID:7904604
1993 - 1996	7925126	NR1A	TRs	NR2B	RXRs	Thyroid hormone receptors (TRs) bind as monomers, homodimers, and heterodimers with nuclear proteins such as retinoid-X receptors (RXRs) to thyroid hormone response elements (TREs) . --- PMID:7925126
1993 - 1996	7956930	NR1A	TRs	NR2B	RXRs	The extent thyroid hormone receptors (TRs) bind to AGGTCA-related motifs as monomers and/or homodimers, and as heterodimers with retinoid X receptors (RXRs) depends on the number, spacing, and orientation of these half-sites . --- PMID:7956930
1993 - 1996	7988420	NR1A	TR	NR2B	RXR	T3 regulates target gene transcription via a specific nuclear receptor (T3R), which can heterodimerize with 9-cis-retinoic acid, 1 alpha, 25-dihydroxyvitamin D3, or retinoic acid receptors to modify T3 responsiveness . --- PMID:7988420
1993 - 1996	7989311	NR1A	TRs	NR2B	RXRs	The thyroid hormone receptors (TR) form heterodimers with the retinoid X receptors (RXR) and activate target genes through thyroid-responsive elements (TRE) . --- PMID:7989311
1993 - 1996	8011161	NR1A	TR	NR2B	RXR	On direct repeats, T3R-RXR and RAR-RXR heterodimers showed maximal trans-activation and in vitro DNA binding affinity when the core binding motifs were spaced by 4, 2, or 1 and 5 or 2 nucleotides, respectively, whereas both heterodimer types were mostly active on palindromes with no spacing . --- PMID:8011161
1993 - 1996	8011161	NR1A	TR	NR2B	RXR	The binding of and trans-activation by T3R-RXR and RAR-RXR heterodimers on inverted palindromes was maximal with a half-site spacing of 5 or 6 and 7 or 8 nucleotides, respectively . --- PMID:8011161
1993 - 1996	8011161	NR1A	TR	NR2B	RXR	We found that both T3R-RXR and RAR-RXR heterodimers act functionally on all three response element configurations: direct repeats, palindromes, and inverted palindromes . --- PMID:8011161
1993 - 1996	8011161	NR1A	TRs	NR2B	RXRs	Thyroid hormone [3,5,3'-triiodothyronine (T3)] and retinoic acid (RA) receptors (T3Rs and RARs) are ligand-dependent transcription factors that regulate the transcription of T3- and RA-responsive genes, respectively, by binding to specific DNA sequences as homodimers or as heterodimers with retinoid X receptors (RXRs) . --- PMID:8011161
1993 - 1996	8034312	NR1A	TR	NR2B	RXR	The recently described retinoid X receptors (RXRs) respond to the novel retinoid 9-cis-retinoic acid and also serve as heterodimeric partners for the vitamin D, thyroid hormone, and retinoic acid receptors (VDR, TR, and RAR, respectively) . --- PMID:8034312
1993 - 1996	8037682	NR1A	TR	NR2B	RXR	The existence of multiple RXR protein isoforms would increase the range of heterodimers formed between RXRs and other nuclear receptors, including RARs and the receptors for thyroid hormone, vitamin D and peroxisome proliferators . --- PMID:8037682
1993 - 1996	8047145	NR1A	TR	NR2B	RXR	VDRs and T3Rs can function as homodimers but heterodimerization with retinoid X or retinoic acid receptors increases their affinity for DNA in vitro and resulting transcriptional activity in vivo . --- PMID:8047145
1993 - 1996	8093812	NR1A	vERBA	NR2B	RXRs	These data suggest that interaction of v-erbA with RXRs or similar auxiliary receptors is essential for the dominant negative activity of the v-erbA oncogene . --- PMID:8093812
1993 - 1996	8096810	NR1A	TR	NR2B	RXR	Here we show that unliganded T3R, but not v-erbA, suppresses retinoic acid (RA)-dependent induction of the RAR-beta 2 promoter by competing for the common dimerization partner, the retinoid X receptor (RXR) . --- PMID:8096810
1993 - 1996	8096810	NR1A	vERBA	NR2B	RXR	Here we show that unliganded T3R, but not v-erbA, suppresses retinoic acid (RA)-dependent induction of the RAR-beta 2 promoter by competing for the common dimerization partner, the retinoid X receptor (RXR) . --- PMID:8096810
1993 - 1996	8119145	NR1A	TRs	NR2B	RXRs	Thyroid hormone receptors (TRs) bind to thyroid hormone response elements (TREs) in the promoter region of target genes as monomers, homodimers, and heterodimers with nuclear proteins such as retinoid-X receptors (RXRs) . --- PMID:8119145
1993 - 1996	8119995	NR1A	TR	NR2B	RXR	Moreover, we observed that the function of T3R-RXR heterodimers on response elements composed of two half-sites in a directly repeated orientation spaced by 4 nucleotides is determined in major parts by the 5'-flanking sequence of the upstream half-site . --- PMID:8119995
1993 - 1996	8119995	NR1A	TRs	NR2B	RXRs	T3Rs are known to bind as homodimers and heterodimers with retinoid X receptors (RXRs) to two hexameric half-sites in directly repeated, palindromic, and inverted palindromic orientations . --- PMID:8119995
1993 - 1996	8137825	NR1A	TR	NR2B	RXR	Heterodimerization with the RXR DBD on DR5 specifically requires the tip of the RAR CI finger as the complementary surface, while a 7 amino acid sequence encompassing the 'prefinger region', but not the TR CI finger, is specifically required for efficient dimerization of TR and RXR DBDs on DR4 . --- PMID:8137825
1993 - 1996	8137825	NR1A	TR	NR2B	RXR	We have now mapped the dimerization surfaces located in the DBDs of RXR, RAR and TR, which are responsible for cooperative interaction on DR4 (RXR and TR) and DR5 (RXR and RAR) . --- PMID:8137825
1993 - 1996	8137825	NR1A	TR	NR2B	RXR	We have previously reported that the binding site repertoires of heterodimers formed between retinoid X receptor (RXR) and either retinoic acid receptor (RAR) or thyroid hormone receptor (TR) bound to response elements consisting of directly repeated PuG(G/T)TCA motifs spaced by 1-5 bp [direct repeat (DR) elements 1-5] are highly similar to those of their corresponding DNA binding domains (DBDs) …
1993 - 1996	8142116	NR1A	TRs	NR2B	RXRs	In addition, RXRs can form heterodimers with thyroid hormone receptors and the vitamin D3 receptor and other receptors . --- PMID:8142116
1993 - 1996	8144535	NR1A	TR	NR2B	RXR	Hormone induction correlates poorly with binding affinity for thyroid hormone receptor monomers, homodimers, or heterodimers with retinoid X receptors, either in the absence or presence of ligands . --- PMID:8144535
1993 - 1996	8167569	NR1A	TRs	NR2B	RXR	In contrast to the steroid hormone receptors that function predominantly as homodimers, TRs and RARs require heterodimer formation with the retinoid X receptors (RXR) for efficient DNA binding and transcriptional activation . --- PMID:8167569
1993 - 1996	8175681	NR1A	TRs	NR2B	RXRs	Thyroid hormone receptors bind to thyroid hormone response elements (TREs) as heterodimers with 3,5,3'-L-triiodothyronine (T3) receptor auxiliary protein (TRAP) and retinoid X receptors (RXRs) . --- PMID:8175681
1993 - 1996	8176893	NR1A	TRs	NR2B	RXRs	RXRs, the receptors for 9-cis-RA (c-RA), are auxiliary factors that form heterodimers with retinoic acid receptors, vitamin D receptors, and thyroid hormone receptors and enhance the binding of the receptors to their cognate responsive elements . --- PMID:8176893
1993 - 1996	8246986	NR1A	TRs	NR2B	RXRs	Thyroid hormone receptors (TRs) form heterodimers with retinoid X receptors (RXRs) . --- PMID:8246986
1993 - 1996	8262045	NR1A	TR	NR2B	RXR	The binding site specificities of both homo- and heterodimers appear to be largely determined by their DNA binding domains (DBDs), and are dictated by (i) homocooperative DNA binding of the RXR DBD, (ii) heterocooperative DNA binding of RXR/RAR and RXR/TR DBDs, and (iii) steric hindrance . --- PMID:8262045
1993 - 1996	8262045	NR1A	TR	NR2B	RXR	We also provide evidence supporting the view that the cooperative binding of the RXR/RAR and RXR/TR DBDs to directly repeated elements is anisotropic, with interactions between the dimerization interfaces occurring only with RXR bound to the 5' located motif . --- PMID:8262045
1993 - 1996	8262045	NR1A	TR	NR2B	RXR	We show here that, in addition to generating an increase in DNA binding efficiency, heterodimerization of retinoid X receptor (RXR) with either retinoic acid receptor (RAR) or thyroid hormone receptor (TR) alters the binding site repertoires of RAR, RXR and TR homodimers . --- PMID:8262045
1993 - 1996	8274399	NR1A	TR	NR2B	RXR	Heterodimerization between TR or RAR and the RXR has little effect on receptor conformation in the absence of hormone but does enhance the ligand-dependent structural change . --- PMID:8274399
1993 - 1996	8274399	NR1A	TR	NR2B	RXR	Moreover, it is not clear whether the formation of heterodimer between TR or RAR and retinoic X receptor (RXR) has any effects on this structural change . --- PMID:8274399
1993 - 1996	8276832	NR1A	TRs	NR2B	RXRs	Thyroid hormone receptors (TRs) are ligand-regulated transcription factors that bind to thyroid hormone response elements (TREs) as monomers and homodimers, and as heterodimers with nuclear proteins such as TR auxiliary proteins and retinoid X receptors . --- PMID:8276832
1993 - 1996	8294402	NR1A	TR	NR2B	RXRs	The 9-cis-retinoic acid receptors (RXRs), belonging to the members of the steroid/thyroid hormone receptor superfamily, act as auxiliary proteins, heterodimerizing with other nuclear receptors such as retinoic acid receptors (RARs), vitamin D receptor, thyroid hormone receptors, and peroxisome-proliferator activated receptor, thereby transactivating target genes in a ligand-dependent manner . ---…
1993 - 1996	8392478	NR1A	TR	NR2B	RXR	A common feature of RAR, TR, and VDR is their ability to heterodimerize with the retinoid X receptor (RXR) through their ligand-binding domains (LBDs) to form high-affinity DNA-binding complexes that are specific for appropriately spaced repeats . --- PMID:8392478
1993 - 1996	8392478	NR1A	TR	NR2B	RXR	Accordingly, a region in the first zinc finger of the TR and RAR DBDs interacts with the second zinc finger in the RXR DBD to promote selective DNA-binding to DRs spaced by 4 and 5 nucleotides, respectively . --- PMID:8392478
1993 - 1996	8392478	NR1A	TR	NR2B	RXR	In this paper we demonstrate that selective binding of RAR-RXR and TR-RXR heterodimers to their cognate DRs is a consequence of a novel cooperative dimer interaction within the DNA-binding domains (DBDs) . --- PMID:8392478
1993 - 1996	8392479	NR1A	TR	NR2B	RXRs	First, retinoic acid, thyroid hormone, and vitamin D receptors are demonstrated to preferentially form heterodimers with the retinoid X receptors . --- PMID:8392479
1993 - 1996	8394003	NR1A	TRs	NR2B	RXRs	Of particular interest is the ability of retinoid X receptors (RXRs) to form heterodimers with retinoic acid receptors (RARs) and thyroid hormone receptors (TRs), thereby modifying their activities . --- PMID:8394003
1993 - 1996	8395010	NR1A	TR	NR2B	RXR	However, unlike the wild-type receptor, non-ligand-associated cT3R(L365R) does not suppress the basal activity of certain promoters containing thyroid hormone response elements, suggesting that this silencing effect of T3R is mediated by unliganded heterodimers of T3R and endogenous RXR or related factors . --- PMID:8395010
1993 - 1996	8396023	NR1A	TRs	NR2B	RXRs	Although retinoid X-receptors (RXRs) behave similarly to TRAP by heterodimerizing with TRs and enhancing TR binding to thyroid hormone response elements, it is not known whether endogenous TRAPs are RXRs . --- PMID:8396023
1993 - 1996	8413250	NR1A	TR	NR2B	RXR	Using circular permutation and phasing analysis of specific response elements, we present evidence that RXR-retinoic acid receptor and RXR-thyroid hormone receptor heterodimer or RXR-RXR homodimer complexes induce directed DNA bends when bound to their cognate response elements . --- PMID:8413250
1993 - 1996	8524299	NR1A	TRs	NR2B	RXRs	T3Rs were recently shown to form heterodimers with retinoid X receptors (RXRs), leading to increased binding to T3REs in vitro and potentiation of transcriptional responses in vivo . --- PMID:8524299
1993 - 1996	8614403	NR1A	TR	NR2B	RXR	Furthermore, this orphan receptor 1) down-regulated thyroid hormone receptor (TR)/T3 mediated transcriptional activity from the myogenin promoter and thyroid hormone response element (TRE) an 2) disrupted TR homodimer and TR/retinoid X receptor (RXR) heterodimer formation on a number of TREs found in the myoD gene family . --- PMID:8614403
1993 - 1996	8628257	NR1A	TR	NR2B	RXR	An LBD peptide harboring point mutations, which severely impair receptor dimerization, also inhibited efficiently the silencing activity of TR, indicating that the relief of repression by the LBD was not due to the sequestration of TR or its heterodimeric partner retinoid X receptor into inactive homo- or heterodimers . --- PMID:8628257
1993 - 1996	8670238	NR1A	TRs	NR2B	RXRs	Transcriptional regulation by thyroid hormone is mediated through its nuclear receptors (TRs), which bind to target responsive elements as homodimers or as heterodimers with 9-cis retinoic acid receptors (RXRs) . --- PMID:8670238
1993 - 1996	8674831	NR1A	TR	NR2B	RXR	One of the striking features of thyroid hormone (TH)-induced tail regression (as with morphogenetic responses of all tadpole tissues) in Xenopus is the rapid autoinduction of TRbeta gene, but it is not known how TH would affect the expression of the genes encoding TR's heterodimeric partner, retinoid X receptor (RXR) . --- PMID:8674831
1993 - 1996	8754777	NR1A	TR	NR2B	RXR	The upTRE binds more T3R homodimers and less T3R-RXR heterodimers than the dnTRE, and T3 more readily facilitates heterodimer binding to the dn- than to the upTRE . --- PMID:8754777
1993 - 1996	8761306	NR1A	vERBA	NR2B	RXR	Although P75gag-v-erbA failed to associate with the ligand binding domain of retinoid X (RXR) receptor in a two-hybrid test, the oncoprotein in nuclear extracts from transformed cells heterodimerised quantitatively with RXR upon binding to response elements of the DR type . --- PMID:8761306
1993 - 1996	8798500	NR1A	TR	NR2B	RXR	Although TR/RXR heterodimer binding was similar on some of the mutated DR4s, transient transfection assays showed that TRalpha failed to support triiodothyronine (T3)-stimulated transcription on &quot;inactive&quot; DR4s but mediated basal repression on both &quot;active&quot; and inactive mutated DR4 . --- PMID:8798500
1993 - 1996	8798500	NR1A	TRs	NR2B	RXRs	Thyroid-hormone receptors (TRs) form heterodimers with retinoid-X receptors (RXRs) on thyroid-hormone-response elements (TREs) . --- PMID:8798500
1993 - 1996	8837332	NR1A	TRs	NR2B	RXR	T3 positive regulatory effects on other target genes, such as the growth hormone gene, are mediated through heterodimerization of thyroid hormone receptors (TRs) with RXR or other auxiliary nuclear protein(s) . --- PMID:8837332
1993 - 1996	8910436	NR1A	TRs	NR2B	RXR	Thyroid hormone receptors (TRs) require heterodimerization with retinoid X receptor (RXR) for maximum DNA binding affinity . --- PMID:8910436
1993 - 1996	8910441	NR1A	TRs	NR2B	RXRs	Thyroid hormone receptors bind DNA with highest affinity as heterodimers with retinoid X receptors, and such heterodimers generally are thought to be the biological mediators of thyroid hormone action . --- PMID:8910441
1993 - 1996	8093812	NR1A	vERBA	NR2B1	RXR_a	Carboxy-terminal mutations that abolish v-erbA-RXR-alpha heterodimer formation also abolish v-erbA repressor activity . --- PMID:8093812
1993 - 1996	8093812	NR1A	vERBA	NR2B1	RXR_a	Here we demonstrate that v-erbA forms heterodimers with the retinoid X receptor (RXR-alpha) . --- PMID:8093812
1993 - 1996	8093812	NR1A	vERBA	NR2B1	RXR_a	In addition, v-erbA-RXR-alpha heterodimers specifically bind natural thyroid hormone-responsive elements (TREs) but not retinoic acid-responsive elements (RAREs) . --- PMID:8093812
1993 - 1996	8093812	NR1A	vERBA	NR2B1	RXR_a	In contrast, natural RAREs investigated here do not bind the v-erbA-RXR-alpha heterodimer and also are not significantly repressed by v-erbA . --- PMID:8093812
1993 - 1996	7479078	NR1A	TR	NR2F2	COUPTF2	Since COUP-TF is capable of binding to DNA in vitro either as a homodimer or as a heterodimer with RXR or TR, it has not been possible to distinguish between competitive DNA binding and heterodimer formation as a mechanism to account for the repression . --- PMID:7479078
1993 - 1996	7904604	NR1A1	TR_a	NR1A	vERBA	Additionally, v-erbA formed heterodimers with nuclear proteins such as retinoid X receptor and T3 receptor auxiliary protein as well as with TR alpha . --- PMID:7904604
1993 - 1996	7925126	NR1A1	TR_a	NR1A1	TR_a	Second, the specific flanking and spacing sequences of DR4 influenced the contact sites and the binding of TR alpha monomer and homodimer, but not TR alpha/RXR alpha heterodimer . --- PMID:7925126
1993 - 1996	8407924	NR1A1	TR_a	NR1A1	TR_a	Indeed, TR alpha 2 inhibited the binding of TR alpha 1 monomers, homodimers, and RXR-heterodimers to DNA in vitro, whereas the TR alpha 2 C terminus alone did not . --- PMID:8407924
1993 - 1996	8524299	NR1A1	TR_a	NR1A1	TR_a	In vitro, the binding of T3 decreases the DNA-binding activity of T3R alpha homodimers but does not affect DNA binding by T3R alpha:RXR alpha heterodimers . --- PMID:8524299
1993 - 1996	8559662	NR1A1	TR_a	NR1A1	TR_a	Electrophoretic mobility shift assays showed that the repeat element was able to form retarded complexes with TR alpha homodimers, as well as with TR alpha-RXR alpha heterodimers . --- PMID:8559662
1993 - 1996	8679584	NR1A1	TR_a	NR1A1	TR_a	Electrophoretic mobility shift assays show that bacterially expressed chicken or rat thyroid hormone receptor alpha 1 binds to site A, either as a homodimer or as a heterodimer with the human 9-cis-retinoic acid receptor alpha . --- PMID:8679584
1993 - 1996	7782283	NR1A1	TR_a	NR2B	RXR	From these data, we conclude that TR alpha 1 isoform specificity on positive TREs resides predominantly in its amino terminus through its ability to favor heterodimerization with the retinoid X receptor or other nuclear proteins . --- PMID:7782283
1993 - 1996	8105369	NR1A1	TR_a	NR2B	RXR	In contrast, however, the ErbA oncoprotein does efficiently form a heterodimer with the retinoid X receptor (RXR) class of nuclear hormone receptors; complex formation enhances the DNA-binding properties of the ErbA protein but dramatically interferes with the ability of the RXR component to activate gene expression . --- PMID:8105369
1993 - 1996	8175681	NR1A1	TR_a	NR2B	RXR	TR-P box/RXR heterodimers selectively bound to the hybrid response elements in which GRE half-site was the downstream half-site, whereas TR alpha/RXR bound to hybrid response elements in which GREs were in either position . --- PMID:8175681
1993 - 1996	8407924	NR1A1	TR_a	NR2B	RXR	Indeed, TR alpha 2 inhibited the binding of TR alpha 1 monomers, homodimers, and RXR-heterodimers to DNA in vitro, whereas the TR alpha 2 C terminus alone did not . --- PMID:8407924
1993 - 1996	8407924	NR1A1	TR_a	NR2B	RXR	Inhibition of T3 action by TR alpha 2 was specific for TRE-containing genes, because a GAL4/TR alpha 1 chimera, which heterodimerized with the 9-cis-retinoic acid receptor (RXR) and activated transcription from the GAL4 binding site in the presence of T3, was not inhibited by TR alpha 2 . --- PMID:8407924
1993 - 1996	8584031	NR1A1	TR_a	NR2B	RXRs	Thyroid hormone (T3) responses are mediated by two receptors, TR alpha and TR beta, that have been shown to require heterodimer formation with the retinoid-X receptors for effective interaction with most T3-responsive elements (TRE) . --- PMID:8584031
1993 - 1996	8710493	NR1A1	TR_a	NR2B	RXR	The TRalpha/RXR heterodimer selected for elements with directly repeated half-sites having a spacer of 4 nucleotides (DR4) . --- PMID:8710493
1993 - 1996	8710493	NR1A1	TR_a	NR2B	RXR	To investigate the role of the spacer sequences separating the half-sites, heterodimers formed by TRalpha and the retinoid-X receptor (RXR) were used in a PCR based selection and amplification assay . --- PMID:8710493
1993 - 1996	8910436	NR1A1	TR_a	NR2B	RXR	Although the ninth heptad of TRalpha2 was insufficient for interaction with RXR off DNA, this region was required for DNA-dependent heterodimerization with RXR . --- PMID:8910436
1993 - 1996	8910436	NR1A1	TR_a	NR2B	RXR	Differential dependence upon DNA-binding for heterodimerization with RXR may influence transcriptional regulation by TRalpha isoforms . --- PMID:8910436
1993 - 1996	8910436	NR1A1	TR_a	NR2B	RXR	In contrast, TRalpha2, which contains a highly divergent ninth heptad, did not interact with RXR in solution and bound as a heterodimer with RXR only to specific DR4 sequences in which the downstream half-site was the preferred octameric binding site of TR (TNAGGTCA) . --- PMID:8910436
1993 - 1996	8910436	NR1A1	TR_a	NR2B	RXR	TRalpha1 has a conserved ninth heptad and formed stable heterodimers with RXR in solution . --- PMID:8910436
1993 - 1996	8910436	NR1A1	TR_a	NR2B	RXR	TRalpha1.RXR heterodimers bound similarly to direct repeat 4 (DR4) sites with different 5'-flanking and spacer sequences . --- PMID:8910436
1993 - 1996	8910436	NR1A1	TR_a	NR2B	RXR	TRalpha3, another naturally occurring TRalpha isoform whose ninth heptad differs from those of both TRalpha1 and TRalpha2, displayed intermediate behavior in heterodimerization with RXR . --- PMID:8910436
1993 - 1996	8910436	NR1A1	TR_a	NR2B	RXR	Thus, in the absence of a strong ninth heptad interaction an octameric downstream half-site allosterically promotes RXR heterodimerization with TRalpha2 . --- PMID:8910436
1993 - 1996	8910441	NR1A1	TR_a	NR2B	RXR	Thyroid hormone receptor variant alpha2-retinoid X receptor heterodimers form on a subset of direct repeat response elements but not on palindromic or inverted palindromic elements . --- PMID:8910441
1993 - 1996	8969201	NR1A1	TR_a	NR2B	RXR	In vitro DNA binding experiments show that TRalphaB.RXR heterodimers have drastically reduced affinity for a thyroid hormone response element . --- PMID:8969201
1993 - 1996	7750494	NR1A1	TR_a	NR2B1	RXR_a	However, ARP-1 did not block T3/TR alpha-mediated transcription, although both TR alpha/RXR alpha and TR alpha/ARP-1 heterodimers had similar affinities for the TRE-DR4 . --- PMID:7750494
1993 - 1996	7782283	NR1A1	TR_a	NR2B1	RXR_a	TR constructs, which contain the TR alpha 1 amino terminus, are unable to form homodimers and form exclusively heterodimers with RXR alpha on direct repeat and palindromic TREs . --- PMID:7782283
1993 - 1996	7925126	NR1A1	TR_a	NR2B1	RXR_a	Second, the specific flanking and spacing sequences of DR4 influenced the contact sites and the binding of TR alpha monomer and homodimer, but not TR alpha/RXR alpha heterodimer . --- PMID:7925126
1993 - 1996	7925126	NR1A1	TR_a	NR2B1	RXR_a	TR alpha/RXR alpha heterodimer also bound to both half-sites, but &quot;preferred&quot; to contact the down-stream half-site . --- PMID:7925126
1993 - 1996	7926263	NR1A1	TR_a	NR2B1	RXR_a	When RXR alpha expressed in COS 1 cell was added to purified TR alpha 1 in the gel shift assays, TR/RXR heterodimers were formed, and binding of heterodimers correlated highly with the level of trans-activation . --- PMID:7926263
1993 - 1996	8127707	NR1A1	TR_a	NR2B1	RXR_a	In conclusion our data suggest that the TRE in the helix loop helix gene, myoD, is a target for the direct heterodimeric binding of TR alpha and RXR alpha/gamma . --- PMID:8127707
1993 - 1996	8127707	NR1A1	TR_a	NR2B1	RXR_a	In vitro binding studies showed that the thyroid hormone receptor alpha (TR alpha) formed a heterodimeric complex, with either the retinoid X receptor alpha or gamma 1 isoforms (RXR alpha, RXR gamm), on the MyoD TRE that was specifically competed by other well characterised TREs and not by other response elements . --- PMID:8127707
1993 - 1996	8127707	NR1A1	TR_a	NR2B1	RXR_a	Mutagenesis of the myoD TRE indicated that the sequence of the direct repeats (AGGTCA) and the 4 nucleotide gap were necessary for efficient binding to the TR alpha/RXR alpha heterodimeric complex . --- PMID:8127707
1993 - 1996	8297796	NR1A1	TR_a	NR2B1	RXR_a	Mutagenesis of the MM TRE indicated that the sequence of the direct repeats (AGGTCA) and the 4-nucleotide gap were necessary for efficient binding to the TR alpha/RXR alpha heterodimeric complex . --- PMID:8297796
1993 - 1996	8297796	NR1A1	TR_a	NR2B1	RXR_a	Electrophoretic mobility shift analysis experiments showed that thyroid hormone receptor alpha (TR alpha) and retinoid X receptor alpha (RXR alpha) formed a heterodimeric complex on the MM TRE that was specifically competed by classical TREs and not by other response elements . --- PMID:8297796
1993 - 1996	8388243	NR1A1	TR_a	NR2B1	RXR_a	The retinoid X receptor alpha (RXR alpha) interacted with the alpha-actin TRE in a sequence specific fashion and formed heterodimeric complexes with TR alpha on the alpha-actin TRE . --- PMID:8388243
1993 - 1996	8524299	NR1A1	TR_a	NR2B1	RXR_a	Here we demonstrate that T3R alpha forms stable heterodimers with RXR alpha in living cells . --- PMID:8524299
1993 - 1996	8524299	NR1A1	TR_a	NR2B1	RXR_a	In vitro, the binding of T3 decreases the DNA-binding activity of T3R alpha homodimers but does not affect DNA binding by T3R alpha:RXR alpha heterodimers . --- PMID:8524299
1993 - 1996	8524299	NR1A1	TR_a	NR2B1	RXR_a	Most important, we describe a new role for RXR alpha in modulating ligand-dependent T3R alpha activity: heterodimerization with RXR alpha greatly increases transcriptional interference with AP-1 activity, augments T3-dependent transcriptional activation, and potentiates the reversal of ligand-independent activation by T3R alpha . --- PMID:8524299
1993 - 1996	8559662	NR1A1	TR_a	NR2B1	RXR_a	Electrophoretic mobility shift assays showed that the repeat element was able to form retarded complexes with TR alpha homodimers, as well as with TR alpha-RXR alpha heterodimers . --- PMID:8559662
1993 - 1996	8626539	NR1A1	TR_a	NR2B1	RXR_a	Potassium permanganate and dimethyl sulfate interference experiments showed that RXRalpha homodimers, RXRalpha/RARalpha, and RXRalpha/T3Rbeta heterodimers participate in protein-DNA interactions with 12, 13, and 11 out of the 14 nucleotides, respectively, that span repeats 1 and 2 and the spacer region separating them on the hormone response element of element AID . --- PMID:8626539
1993 - 1996	8647322	NR1A1	TR_a	NR2B1	RXR_a	Gel mobility shift assays using in vitro translated receptors demonstrated that TR alpha was capable of binding on its own and cooperatively with RXR alpha to the rat acyl-CoA oxidase PPRE and of inhibiting the binding of rat PPAR/RXR alpha heterodimers to this element . --- PMID:8647322
1993 - 1996	8647322	NR1A1	TR_a	NR2B1	RXR_a	This inhibition was the result of competition between TR alpha and PPAR for limiting amounts of the heterodimerization partner RXR alpha and for binding to the PPRE . --- PMID:8647322
1993 - 1996	8679584	NR1A1	TR_a	NR2B1	RXR_a	Electrophoretic mobility shift assays show that bacterially expressed chicken or rat thyroid hormone receptor alpha 1 binds to site A, either as a homodimer or as a heterodimer with the human 9-cis-retinoic acid receptor alpha . --- PMID:8679584
1993 - 1996	8806651	NR1A1	TR_a	NR2B1	RXR_a	Although TR alpha 2 did not bind as a homodimer, it did bind as a heterodimer with RXR alpha to DR4 and MHC-TRE . --- PMID:8806651
1993 - 1996	8806651	NR1A1	TR_a	NR2B1	RXR_a	TR alpha 1 formed a heterodimer with 9-cis retinoic acid receptor alpha (RXR alpha) on all TREs studied . --- PMID:8806651
1993 - 1996	8806651	NR1A1	TR_a	NR2B1	RXR_a	These results indicate that the alterations in the dimerization region in TR alpha 2 and alpha 3 abrogated homodimer binding, but differentially affected heterodimerization with RXR alpha on various TREs . --- PMID:8806651
1993 - 1996	7821715	NR1A1	TR_a	NR2B2	RXR_b	It is shown that 9cRA significantly increases RXR beta homodimer binding affinity to an RXRE (Kd without ligand = 18 nM, Kd with ligand = 6 nM), while decreasing significantly the affinity of RXR beta/thyroid hormone receptor (T3R alpha) heterodimer binding to the same element . --- PMID:7821715
1993 - 1996	7821715	NR1A1	TR_a	NR2B2	RXR_b	The RXR beta homodimer was found to contact both halves of the RXRE direct repeat, irrespective of the effect of added ligand, while the RXR beta/T3R alpha heterodimer contacted the element only through a specific half-site . --- PMID:7821715
1993 - 1996	8127707	NR1A1	TR_a	NR2B3	RXR_g	In conclusion our data suggest that the TRE in the helix loop helix gene, myoD, is a target for the direct heterodimeric binding of TR alpha and RXR alpha/gamma . --- PMID:8127707
1993 - 1996	8127707	NR1A1	TR_a	NR2B3	RXR_g	In vitro binding studies showed that the thyroid hormone receptor alpha (TR alpha) formed a heterodimeric complex, with either the retinoid X receptor alpha or gamma 1 isoforms (RXR alpha, RXR gamm), on the MyoD TRE that was specifically competed by other well characterised TREs and not by other response elements . --- PMID:8127707
1993 - 1996	7491106	NR1A1	TR_a	NR2F	COUPTF	We identify in these precursor cells the relevant proteins that interact with GHRE as a heterodimer of the thyroid hormone receptor alpha and the chicken ovalbumin upstream promoter transcription factor . --- PMID:7491106
1993 - 1996	7750494	NR1A1	TR_a	NR2F2	COUPTF2	However, ARP-1 did not block T3/TR alpha-mediated transcription, although both TR alpha/RXR alpha and TR alpha/ARP-1 heterodimers had similar affinities for the TRE-DR4 . --- PMID:7750494
1993 - 1996	7639710	NR1A2	TR_b	NR1A2	TR_b	The beta form of the T3 receptor (TR beta) bound PEPCK-TRE as a homodimer but bound far more efficiently as a heterodimeric complex with the retinoid X receptor (RXR) . --- PMID:7639710
1993 - 1996	7651389	NR1A2	TR_b	NR1A2	TR_b	However, coexpression of the retinoid X receptor reduced the strong transactivation by TR beta 2 but not by TR beta 0 via palindromic response elements, suggesting that TR beta 2 can transactivate as a homodimer . --- PMID:7651389
1993 - 1996	7796935	NR1A2	TR_b	NR1A2	TR_b	In contrast, equimolar amounts of hPPAR completely inhibited the DNA-binding of hTR beta 1:RXR heterodimers, but not of TR:TR homodimers, suggesting that hPPAR has a higher RXR-binding affinity and is therefore a potent competitor for intranuclear RXR . --- PMID:7796935
1993 - 1996	8702636	NR1A2	TR_b	NR1A2	TR_b	57 P-box variants of the human thyroid hormone receptor (hT3Rbeta) were used to demonstrate the relationship between P-box sequence and DNA binding specificity by homodimers and heterodimers formed with the retinoid X receptor (RXR) . --- PMID:8702636
1993 - 1996	9041123	NR1A2	TR_b	NR1A2	TR_b	In contrast, when identical heterodimer complexes were coexpressed in the yeast (Saccharomyces cerevisiae) with single copy typical TREs [i.e., DR+4 (direct repeat), F2 (everted repeat), or PAL (inverted repeat) DNA response elements] we observed that i) unliganded TRbeta1 homodimers had constitutive action on F2 and PAL but not DR4 TREs; ii) TRbeta1 homodimer responsivity to T3 ligand was relati…
1993 - 1996	7491112	NR1A2	TR_b	NR2B	RXRs	Wild type TR beta 1 and TR beta 2 bound similarly as homodimers and as heterodimers with retinoid X receptors to T3-responsive elements consisting of a direct repeat with 4-base pair spacing or an everted repeat . --- PMID:7491112
1993 - 1996	7639710	NR1A2	TR_b	NR2B	RXR	P3(I) contains an AGGTCA-like motif that can bind the TR beta-RXR heterodimer . --- PMID:7639710
1993 - 1996	7639710	NR1A2	TR_b	NR2B	RXR	The beta form of the T3 receptor (TR beta) bound PEPCK-TRE as a homodimer but bound far more efficiently as a heterodimeric complex with the retinoid X receptor (RXR) . --- PMID:7639710
1993 - 1996	7796935	NR1A2	TR_b	NR2B	RXR	In contrast, equimolar amounts of hPPAR completely inhibited the DNA-binding of hTR beta 1:RXR heterodimers, but not of TR:TR homodimers, suggesting that hPPAR has a higher RXR-binding affinity and is therefore a potent competitor for intranuclear RXR . --- PMID:7796935
1993 - 1996	7984145	NR1A2	TR_b	NR2B	RXR	Additionally, an ESG P-box substitution in hT3R beta prevented the receptor from binding to a direct repeat as a homodimer, but this mutant could bind as a heterodimer with retinoid X receptor or to the everted repeat TRE from the chicken lysozyme promoter . --- PMID:7984145
1993 - 1996	8584031	NR1A2	TR_b	NR2B	RXRs	Thyroid hormone (T3) responses are mediated by two receptors, TR alpha and TR beta, that have been shown to require heterodimer formation with the retinoid-X receptors for effective interaction with most T3-responsive elements (TRE) . --- PMID:8584031
1993 - 1996	8702636	NR1A2	TR_b	NR2B	RXR	57 P-box variants of the human thyroid hormone receptor (hT3Rbeta) were used to demonstrate the relationship between P-box sequence and DNA binding specificity by homodimers and heterodimers formed with the retinoid X receptor (RXR) . --- PMID:8702636
1993 - 1996	8702636	NR1A2	TR_b	NR2B	RXR	RXR also overrides the P-box-derived DNA binding specificity of hT3Rbeta when heterodimers are bound to inverted or everted repeat elements . --- PMID:8702636
1993 - 1996	8702636	NR1A2	TR_b	NR2B	RXR	These differences suggest that the DNA binding domains of RXR-hT3Rbeta heterodimers are not positioned equivalently on the various elements, affecting the manner in which the P-box amino acids of hT3Rbeta interact with base pairs within the half-site . --- PMID:8702636
1993 - 1996	8770904	NR1A2	TR_b	NR2B	RXR	The TR beta ninth heptad mutation, L428R, prevents TR heterodimerization with RXR and eliminates the inhibitory effect of the P453H mutant TR on the F2-DR, but not the F2 element . --- PMID:8770904
1993 - 1996	7479078	NR1A2	TR_b	NR2B1	RXR_a	Similarly COUP-TF II homodimers and RXR alpha-TR beta heterodimers are favoured over COUP-TF II-TR beta heterodimers . --- PMID:7479078
1993 - 1996	7672440	NR1A2	TR_b	NR2B1	RXR_a	In a gel mobility shift assay, hRXR alpha enhanced the binding of hTR beta 1 to the pTRE by the formation of hRXR alpha-hTR beta 1 heterodimers . --- PMID:7672440
1993 - 1996	7956930	NR1A2	TR_b	NR2B1	RXR_a	We also used an endogenous factor termed RXR alpha-RF that cross-reacted with antibodies to RXR alpha and copurified and formed heterodimers on DNA with rat liver TRs (mostly TR beta 1 isoform), supporting the fact that endogenous TRs are commonly heterodimers . --- PMID:7956930
1993 - 1996	8119145	NR1A2	TR_b	NR2B1	RXR_a	Neither T3 nor 9-cis RA significantly affected TR beta 1/RXR alpha heterodimer formation . --- PMID:8119145
1993 - 1996	8119145	NR1A2	TR_b	NR2B1	RXR_a	Using similar methods, we observed TR beta 1/RXR alpha heterodimer formation in solution and 10-fold greater formation on F2 . --- PMID:8119145
1993 - 1996	8626539	NR1A2	TR_b	NR2B1	RXR_a	Cotransfection experiments in HepG2 cells with normal and mutated promoter constructs and plasmids expressing nuclear hormone receptors showed that RXRalpha homodimers transactivated the wild type promoter 150% of control, in the presence of 9-cis-retinoic acid (RA), whereas RXR alpha/T3R beta heterodimers repressed transcription to 60% of control, in the presence of T3 . --- PMID:8626539
1993 - 1996	8626539	NR1A2	TR_b	NR2B1	RXR_a	The binding of RXRalpha homodimers and RXRalpha/T3Rbeta heterodimers is associated with ligand-dependent activation by 9-cis-RA or repression by T3 . --- PMID:8626539
1993 - 1996	8674808	NR1A2	TR_b	NR2B1	RXR_a	Heterodimerization with RXRalpha was similar between R338W, K443E and wild-type TRbeta1 . --- PMID:8674808
1993 - 1996	8058736	NR1A2	TR_b	NR2B2	RXR_b	Dephosphorylation of the phosphorylated hTR beta 1 by alkaline phosphatase led to loss of the ability of hTR beta 1 to form a heterodimer with RXR beta in either the absence or the presence of DNA . --- PMID:8058736
1993 - 1996	8058736	NR1A2	TR_b	NR2B2	RXR_b	In vitro, the extent of hTR beta 1.RXR beta heterodimer bound to various thyroid hormone response elements (TREs) was compared before and after phosphorylation of hTR beta 1 . --- PMID:8058736
1993 - 1996	8058736	NR1A2	TR_b	NR2B2	RXR_b	Our results indicate that phosphorylation is essential for the interaction of hTR beta 1 with RXR beta . --- PMID:8058736
1993 - 1996	8058736	NR1A2	TR_b	NR2B2	RXR_b	The effect of phosphorylation on hTR beta 1.RXR beta heterodimerization was reversible . --- PMID:8058736
1993 - 1996	8058736	NR1A2	TR_b	NR2B2	RXR_b	Without phosphorylation, hTR beta 1.RXR beta heterodimer was barely detectable under the experimental conditions . --- PMID:8058736
1993 - 1996	8408652	NR1A2	TR_b	NR2B2	RXR_b	RXR beta induced the formation of h-TR beta 1:RXR beta heterodimers equally well for mutants and the wild type h-TR beta 1 on these T3 response elements . --- PMID:8408652
1993 - 1996	9041123	NR1A2	TR_b	NR2B3	RXR_g	In contrast, when identical heterodimer complexes were coexpressed in the yeast (Saccharomyces cerevisiae) with single copy typical TREs [i.e., DR+4 (direct repeat), F2 (everted repeat), or PAL (inverted repeat) DNA response elements] we observed that i) unliganded TRbeta1 homodimers had constitutive action on F2 and PAL but not DR4 TREs; ii) TRbeta1 homodimer responsivity to T3 ligand was relati…
1993 - 1996	9041123	NR1A2	TR_b	NR2B3	RXR_g	Substitutions for wild-type TRbeta1 of C-terminus mutants deficient in dimerization with RXRs abrogated the anticipated single and dual cognate ligand-induced effects on TRbeta1/RXRgamma transactivation of DR4 TREs, whereas mutants with preserved dimerization function but impaired T3 transactivation regions could maintain an enhanced 9c-RA response but were devoid of the anticipated T3 and dual (…
1993 - 1996	7504177	NR1B	RAR	NR1A	TR	Specifically, thyroid hormone receptor can repress retinoic acid-induced gene expression through interactions with retinoic acid receptor . --- PMID:7504177
1993 - 1996	7877618	NR1B	RAR	NR1A	TR	Although RAR/T3R heterodimers bind to the gamma F-HRE, they do not appear to be involved in transcriptional regulation since they bind with low affinity, and their ability to bind DNA is dramatically decreased by T3 . --- PMID:7877618
1993 - 1996	7877618	NR1B	RAR	NR1A	TR	Here, we report that this element is bound by the thyroid hormone (T3) receptor in the form of heterodimers with either the retinoid X receptor (RXR) or the retinoic acid receptor (RAR) . --- PMID:7877618
1993 - 1996	7988420	NR1B	RAR	NR1A	TR	T3 regulates target gene transcription via a specific nuclear receptor (T3R), which can heterodimerize with 9-cis-retinoic acid, 1 alpha, 25-dihydroxyvitamin D3, or retinoic acid receptors to modify T3 responsiveness . --- PMID:7988420
1993 - 1996	8047145	NR1B	RAR	NR1A	TR	VDRs and T3Rs can function as homodimers but heterodimerization with retinoid X or retinoic acid receptors increases their affinity for DNA in vitro and resulting transcriptional activity in vivo . --- PMID:8047145
1993 - 1996	8395010	NR1B	RAR	NR1A	TR	Surprisingly, the cognate ligand for each mutant enables heterodimer formation between cT3R(L365R) and RAR or RXR and between hRAR(M377R) and T3R or RXR . --- PMID:8395010
1993 - 1996	8011161	NR1B	RARs	NR1B	RARs	Thyroid hormone [3,5,3'-triiodothyronine (T3)] and retinoic acid (RA) receptors (T3Rs and RARs) are ligand-dependent transcription factors that regulate the transcription of T3- and RA-responsive genes, respectively, by binding to specific DNA sequences as homodimers or as heterodimers with retinoid X receptors (RXRs) . --- PMID:8011161
1993 - 1996	8262045	NR1B	RAR	NR1B	RAR	We show here that, in addition to generating an increase in DNA binding efficiency, heterodimerization of retinoid X receptor (RXR) with either retinoic acid receptor (RAR) or thyroid hormone receptor (TR) alters the binding site repertoires of RAR, RXR and TR homodimers . --- PMID:8262045
1993 - 1996	8394351	NR1B	RAR	NR1B	RAR	The responsiveness of the osteocalcin element to all-trans-retinoic acid is mediated neither by RAR homodimers nor by RAR-RXR heterodimers . --- PMID:8394351
1993 - 1996	8395010	NR1B	RAR	NR1B	RAR	The receptors for thyroid hormone (T3R), all-trans-retinoic acid (RAR), and 9-cis-retinoic acid (RXR) bind DNA response elements as homo- and heterodimers . --- PMID:8395010
1993 - 1996	8524212	NR1B	RAR	NR1B	RAR	Retinoic acid receptor (RAR)-retinoid X receptor (RXR) heterodimers bind to cognate response elements in vitro more efficiently than do RAR or RXR homodimers, and both RAR and RXR partners have been shown to activate various promoters in transiently transfected cells . --- PMID:8524212
1993 - 1996	7862109	NR1B	RAR	NR1I1	VDR	VDR can function as a homodimer, but heterodimerization with the retinoid X receptor (RXR), retinoic acid receptor, or thyroid hormone receptor increases its affinity for response elements in the promoter of target genes . --- PMID:7862109
1993 - 1996	7916971	NR1B	RAR	NR1I1	VDR	It was found that both VDR-RAR and VDR-RXR heterodimers act functionally on all three response element configurations: direct repeats, palindromes and inverted palindromes . --- PMID:7916971
1993 - 1996	7916971	NR1B	RAR	NR1I1	VDR	The transcription of vitamin D (VD) responsive genes is regulated by three different nuclear signalling pathways mediated by homodimers of VD receptors (VDRs), heterodimers of VDRs and retinoid X receptors (RXRs) and heterodimers of VDRs with retinoic acid receptors (RARs), Here, the in vitro DNA-binding affinity of all three receptor complexes was shown to be enhanced by the presence of VD . ---…
1993 - 1996	8047145	NR1B	RAR	NR1I1	VDR	VDRs and T3Rs can function as homodimers but heterodimerization with retinoid X or retinoic acid receptors increases their affinity for DNA in vitro and resulting transcriptional activity in vivo . --- PMID:8047145
1993 - 1996	8060315	NR1B	RAR	NR1I1	VDR	This response element consists of two directly repeated hexameric core binding motifs spaced by six nucleotides and confers VD-dependent transactivation mediated by VDR homodimers or alternatively by heterodimers formed by VDR and retinoic acid receptor (RAR) . --- PMID:8060315
1993 - 1996	8119880	NR1B	RARs	NR1I1	VDR	Here, we demonstrate that VDRs directly interact in solution not only with RXR but also with retinoid acid receptors (RARs) and, interestingly, with thyroid hormone receptors (T3Rs) . --- PMID:8119880
1993 - 1996	8394351	NR1B	RAR	NR1I1	VDR	However, a VDR-RAR heterodimer binds to the osteocalcin response element and mediates activation by all-trans-retinoic acid . --- PMID:8394351
1993 - 1996	8394351	NR1B	RAR	NR1I1	VDR	In combination with all-trans-retinoic acid, however, vitamin D enhances VDR-RAR heterodimer-mediated gene expression . --- PMID:8394351
1993 - 1996	9627699	NR1B	RAR	NR1I1	VDR	We observed stable VDR-RXR and VDR-RAR heterodimers in solution and their transcriptional activity on different types of response elements . --- PMID:9627699
1993 - 1996	7565671	NR1B	RAR	NR2B	RXR	Two additional RXR subtypes (delta and epsilon) isolated from zebra fish cDNA libraries are described here; although both subtypes form DNA-binding heterodimers with RARs and TR, neither binds 9-cis RA, and both are transcriptionally inactive on RXR response elements . --- PMID:7565671
1993 - 1996	7565739	NR1B	RAR	NR2B	RXR	For ligand-induced activation by the retinoic acid receptor-retinoid X receptor (RAR-RXR) heterodimer, the RAR beta 2 promoter is dependent on the presence of E1A or E1A-like activity, since this promoter is activated by retinoic acid only in cells expressing such proteins . --- PMID:7565739
1993 - 1996	7565804	NR1B	RARs	NR2B	RXRs	Unlike the steroid hormone receptors that bind their response elements as homodimers, thyroid hormone receptor (TRs) as well as retinoic acid receptors and several other receptors have been shown to require heterodimerization with retinoid X receptors (RXR) for efficient binding to most response elements . --- PMID:7565804
1993 - 1996	7566126	NR1B	RAR	NR2B	RXR	In contrast, on elements consisting of direct repeats spaced by one base pair (DR + 1 elements), RAR/RXR heterodimers exhibit little or no response to activating ligands and repress RXR-dependent transcription . --- PMID:7566126
1993 - 1996	7566126	NR1B	RAR	NR2B	RXR	Surprisingly, on DR + 1 elements, N-CoR remains associated with RAR/RXR heterodimers even in the presence of RAR ligands, resulting in constitutive repression . --- PMID:7566126
1993 - 1996	7566126	NR1B	RARs	NR2B	RXRs	Retinoic acid receptors (RARs) and retinoid-X receptors (RXRs) activate or repress transcription by binding as heterodimers to DNA-response elements that generally consist of two direct repeat half-sites of consensus sequence AGGTCA.On response elements consisting of direct repeats spaced by five base pairs (DR + 5 elements), RAR/RXR heterodimers activate transcription in response to RAR-specific…
1993 - 1996	7576177	NR1B	RARs	NR2B	RXR	Retinoic acid receptors (RARs) also bind as heterodimers with RXR to the DR-8, and this binding is enhanced in the presence of retinoic acid (RA) and/or 9-cis RA . --- PMID:7576177
1993 - 1996	7615548	NR1B	RAR	NR2B	RXR	Thus, it appears that the beta RARE is sequentially occupied by RXR dimers and RAR-RXR heterodimers . --- PMID:7615548
1993 - 1996	7615643	NR1B	RARs	NR2B	RXRs	Our results suggest that heterodimers between RARs and RXRs mediate suppression of the collagenase gene by RA, and that RAR is a limiting factor in this negative regulation . --- PMID:7615643
1993 - 1996	7623814	NR1B	RAR	NR2B	RXR	A gel retardation assay demonstrated that it bound strongly with retinoid X receptor (RXR) homodimers and RXR-retinoic acid receptor (RAR) heterodimers as well as chicken ovalbumin upstream promoter transcription factor (COUP-TF) orphan receptor . --- PMID:7623814
1993 - 1996	7638203	NR1B	RAR	NR2B	RXR	Using synthetic agonists of RA, which selectively bind to RXR or RAR, our data indicate that RAR/RXR heterodimers mediate suppression of alpha-adrenergic receptor-dependent hypertrophy . --- PMID:7638203
1993 - 1996	7650034	NR1B	RAR	NR2B	RXR	We further demonstrate that ROR alpha-dependent activation is repressed by the competitive binding of retinoic acid receptor/retinoid X receptor heterodimers to the gamma F-HRE in the absence of all-trans-retinoic acid . --- PMID:7650034
1993 - 1996	7654186	NR1B	RAR	NR2B	RXR	Monomers and homodimers of RAR also distorted the DNA, but to a lesser extent than did RAR/RXR . --- PMID:7654186
1993 - 1996	7654186	NR1B	RAR	NR2B	RXR	Taken together, these observations support the idea that RAR/RXR heterodimers distort the structure of the PEPCK RARE, at least in part, by altering DNA flexibility . --- PMID:7654186
1993 - 1996	7654186	NR1B	RAR	NR2B	RXR	The RAR/RXR heterodimer produced a distortion angle of 78 degrees . --- PMID:7654186
1993 - 1996	7654186	NR1B	RAR	NR2B	RXR	The conformational change in the PEPCK RARE upon RAR/RXR binding has implications for how RAR/RXR heterodimers recognize various RARE structures . --- PMID:7654186
1993 - 1996	7654186	NR1B	RAR	NR2B	RXR	The results of a phasing analysis demonstrated that RAR/RXR heterodimers did not induce a static DNA bend, in either the presence or the absence of RA . --- PMID:7654186
1993 - 1996	7679109	NR1B	RAR	NR2B	RXR	The data suggest that a direct repeat of two half-sites, spaced by two base pairs, with the consensus sequence T(A/G)AACTTTT(T/C)ACC(T/C), bound RAR-RXR heterodimers and mediated, at constitutive receptor levels, a primary RA response on gene transcription specifically in keratinocytes . --- PMID:7679109
1993 - 1996	7705655	NR1B	RAR	NR2B	RXR	However, whereas RXR is inhibited in the RXR-RAR heterodimer, NGFI-B/NURR1 promote efficient activation in response to RXR ligands and therefore shift RXR from a silent to an active heterodimerization partner . --- PMID:7705655
1993 - 1996	7705655	NR1B	RAR	NR2B	RXR	In this respect they are similar to heterodimers formed between RXR and the receptor for all-trans retinoic acid, RAR . --- PMID:7705655
1993 - 1996	7719245	NR1B	RAR	NR2B	RXR	Molecular study showed PML-RAR alpha can form heterodimers with wild-type PML and RXR . --- PMID:7719245
1993 - 1996	7738017	NR1B	RAR	NR2B	RXR	Reconstitution experiments showed that phosphorylation of both receptors increased the DNA binding activity of RXR/RAR heterodimers . --- PMID:7738017
1993 - 1996	7744246	NR1B	RAR	NR2B	RXR	Significantly, neither RXR homodimers nor RXR/RAR heterodimers are able to substitute for LXR alpha in mediating this retinoid response . --- PMID:7744246
1993 - 1996	7744246	NR1B	RAR	NR2B	RXR	We provide evidence that the retinoid response on the LXRE is the result of a unique interaction between LXR alpha and endogenous RXR, which, unlike in the RXR/RAR heterodimer, makes RXR competent to respond to retinoids . --- PMID:7744246
1993 - 1996	7745731	NR1B	RAR	NR2B	RXR	Physiological responses to retinoic acid involve two distinct subfamilies of nuclear receptors, the RA receptors (RARs) and retinoid X receptors (RXRs), which function by activating transcription as heterodimeric or RXR homodimeric complexes from cis-acting DNA response elements . --- PMID:7745731
1993 - 1996	7758108	NR1B	RAR	NR2B	RXR	The 9-cis retinoic acid receptor (RXR) serves as a common heterodimerization partner for several nuclear receptors, including the thyroid hormone receptor (T3R) and retinoic acid receptor (RAR) . --- PMID:7758108
1993 - 1996	7758108	NR1B	RAR	NR2B	RXR	We find that the intrinsic binding properties of RXR are masked in T3R-RXR and RAR-RXR heterodimers . --- PMID:7758108
1993 - 1996	7760852	NR1B	RAR	NR2B	RXR	A number encoded portions of two known RXR heterodimer partners, the retinoic acid receptor (RAR) and the peroxisome proliferator activated receptor . --- PMID:7760852
1993 - 1996	7779113	NR1B	RAR	NR2B	RXR	Our studies indicate that the antagonism of RAR-mediated transactivation does not involve the formation of heterodimers between TAK1 and RAR or RXR but is due to the competition of TAK1 homodimers with RAR-RXR heterodimers and RXR homodimers for binding to RARE and RXRE, respectively . --- PMID:7779113
1993 - 1996	7812950	NR1B	RAR	NR2B	RXR	Retinoic acid receptors and retinoid X receptors form heterodimers, bind to retinoic acid response elements, and transactivate the transcription of retinoid-responsive genes . --- PMID:7812950
1993 - 1996	7819220	NR1B	RAR	NR2B	RXR	A gel-shift assay using DR3 as a probe and in vitro synthesized receptors showed that the ligand-induced DNA binding of VDR required RXR to form a heterodimer . --- PMID:7819220
1993 - 1996	7823919	NR1B	RAR	NR2B	RXR	Conversely, activation of Oct-3/4 promoter by RAR:RXR heterodimers was completely abolished by EAR-3/COUP-TFI and by ARP-1/COUP-TFII . --- PMID:7823919
1993 - 1996	7823919	NR1B	RAR	NR2B	RXR	Oct-3/4 transcriptional repression by the orphan receptors can be overcome by increasing amounts of RAR:RXR heterodimers . --- PMID:7823919
1993 - 1996	7823919	NR1B	RAR	NR2B	RXR	The orphan receptors bind the RAREoct site with a much higher affinity than the RAR:RXR heterodimers . --- PMID:7823919
1993 - 1996	7823919	NR1B	RAR	NR2B	RXR	We have shown that antagonism between ARP-1/COUP-TFII or EAR-3/COUP-TFI and the RAR:RXR heterodimers and their intracellular balance modulate Oct-3/4 expression . --- PMID:7823919
1993 - 1996	7835286	NR1B	RAR	NR2B	RXR	These results show that vitamin A levels play a significant role in regulating the expression of the TSH beta gene, but not the GH gene, in vivo and suggest that RA may suppress TSH beta gene transcription directly by an RAR-retinoid X receptor heterodimer-mediated mechanism . --- PMID:7835286
1993 - 1996	7852380	NR1B	RAR	NR2B	RXR	In vitro, endogenous RAR gamma and RXRs bound to these elements as heterodimers (RAR.RXR) but not homodimers (RAR.RAR or RXR.RXR) . --- PMID:7852380
1993 - 1996	7852380	NR1B	RAR	NR2B	RXR	Our data suggest that 1) in keratinocytes, RAR.RXR-mediated pathway dominates over that mediated by RXR.RXR; 2) RAR-selective CD367 and RXR-selective SR11237 can be used to identify these two distinct pathways, respectively; 3) beta RARE is mainly regulated by RAR.RXR, in which RAR alone confers ligand inducibility whereas AF-2 of unliganded RXR is required for transactivation by liganded RAR AF-…
1993 - 1996	7877618	NR1B	RAR	NR2B	RXR	However, in vitro binding studies indicate that RAR/RXR heterodimers form less stable interactions with the gamma F-HRE compared with T3R/RXR heterodimers; this suggests that in vivo the binding affinity of RAR/RXR heterodimers may be enhanced by accessory factors . --- PMID:7877618
1993 - 1996	7935425	NR1B	RARs	NR2B	RXRs	Since unliganded RXRs can act as heterodimerization partners for RARs and other nuclear hormone receptors, it is unclear whether ligand binding by RXRs actually regulates the expression of naturally occurring genes . --- PMID:7935425
1993 - 1996	7935491	NR1B	RAR	NR2B	RXR	Interestingly, these response elements display dramatically reduced affinity for retinoic acid receptor-retinoid-X receptor heterodimers . --- PMID:7935491
1993 - 1996	7935766	NR1B	RAR	NR2B	RXR	Although RXR/RAR heterodimers bind to DR1 elements with higher affinity than RXR homodimers, in most contexts they are unable to activate transcription in response to either all-trans or 9-cis retinoic acid . --- PMID:7935766
1993 - 1996	7935766	NR1B	RAR	NR2B	RXR	RAR/RXR heterodimers activate transcription in response to all-trans or 9-cis retinoic acid by binding to direct repeats spaced by five base pairs (DR5 elements), such that RAR occupies the downstream half-site . --- PMID:7935766
1993 - 1996	7957103	NR1B	RAR	NR2B	RXR	Interestingly, we show that the precise nature of the direct repeat response element to which RAR/RXR heterodimers are bound can affect the activity of the AF-2s of the heterodimeric partners, as well as the relative efficiency with which all-trans and 9-cis retinoic acids activate the RAR partner . --- PMID:7957103
1993 - 1996	7969156	NR1B	RAR	NR2B	RXR	This activation involves binding of the RAR/retinoid X receptor (RAR/RXR) heterodimer to the RA-responsive element (beta RARE) . --- PMID:7969156
1993 - 1996	7988794	NR1B	RAR	NR2B	RXR	The coexpression between RARs and RXRs might be important to form RAR/RXR heterodimers which are necessary to activate the transcriptions of target genes . --- PMID:7988794
1993 - 1996	8007945	NR1B	RAR	NR2B	RXR	Binding and transactivation studies with mutant NRRE-1 elements confirmed the existence of distinct retinoid, COUP-TF, and HNF-4 response elements that define novel receptor binding motifs: COUP-TF homodimers bound sites 1 and 3 (two hexamer repeat sequences arranged as an everted imperfect repeat separated by 14 bp or ER14), RAR-RXR heterodimers bound sites 1 and 2 (ER8), and HNF-4 homodimers bo…
1993 - 1996	8007945	NR1B	RAR	NR2B	RXR	NRRE-1 consists of four potential nuclear hormone receptor hexamer binding sites, arranged as [<--1-(n)s-2-->-3-->(n)4<--4], three of which are used in alternative pairwise binding by COUP-TF and HNF-4 homodimers and by RAR-RXR heterodimers, as demonstrated by mobility shift assays and methylation interference analysis . --- PMID:8007945
1993 - 1996	8011161	NR1B	RAR	NR2B	RXR	On direct repeats, T3R-RXR and RAR-RXR heterodimers showed maximal trans-activation and in vitro DNA binding affinity when the core binding motifs were spaced by 4, 2, or 1 and 5 or 2 nucleotides, respectively, whereas both heterodimer types were mostly active on palindromes with no spacing . --- PMID:8011161
1993 - 1996	8011161	NR1B	RAR	NR2B	RXR	The binding of and trans-activation by T3R-RXR and RAR-RXR heterodimers on inverted palindromes was maximal with a half-site spacing of 5 or 6 and 7 or 8 nucleotides, respectively . --- PMID:8011161
1993 - 1996	8011161	NR1B	RAR	NR2B	RXR	We found that both T3R-RXR and RAR-RXR heterodimers act functionally on all three response element configurations: direct repeats, palindromes, and inverted palindromes . --- PMID:8011161
1993 - 1996	8011161	NR1B	RARs	NR2B	RXRs	Thyroid hormone [3,5,3'-triiodothyronine (T3)] and retinoic acid (RA) receptors (T3Rs and RARs) are ligand-dependent transcription factors that regulate the transcription of T3- and RA-responsive genes, respectively, by binding to specific DNA sequences as homodimers or as heterodimers with retinoid X receptors (RXRs) . --- PMID:8011161
1993 - 1996	8025272	NR1B	RAR	NR2B	RXR	In concert with binding of ligand, these receptors from heterodimers with the retinoic X receptor (RXR) and transactivate RAR/RXR-responsive genes . --- PMID:8025272
1993 - 1996	8025272	NR1B	RAR	NR2B	RXR	Synthetic ligands to the RAR and RXR receptors have been developed that selectively bind and activate RAR/RXR (TTAB) and RXR/RXR dimers (SR11217) . --- PMID:8025272
1993 - 1996	8025272	NR1B	RAR	NR2B	RXR	The differentiating and antiproliferative effects of retinoids are mainly induced through RAR/RXR heterodimers, and development of therapeutic analogs should focus on this category of retinoids . --- PMID:8025272
1993 - 1996	8034312	NR1B	RAR	NR2B	RXR	The recently described retinoid X receptors (RXRs) respond to the novel retinoid 9-cis-retinoic acid and also serve as heterodimeric partners for the vitamin D, thyroid hormone, and retinoic acid receptors (VDR, TR, and RAR, respectively) . --- PMID:8034312
1993 - 1996	8037682	NR1B	RAR	NR2B	RXR	The existence of multiple RXR protein isoforms would increase the range of heterodimers formed between RXRs and other nuclear receptors, including RARs and the receptors for thyroid hormone, vitamin D and peroxisome proliferators . --- PMID:8037682
1993 - 1996	8071361	NR1B	RAR	NR2B	RXR	These data demonstrate that the human CRABPII gene is regulated by a far upstream RARE that most efficiently binds RAR-RXR heterodimers . --- PMID:8071361
1993 - 1996	8076528	NR1B	RARs	NR2B	RXRs	RXRs are broadly expressed in embryonic and adult tissues, and they are capable of forming homodimers as well as heterodimers with RARs and other nuclear hormone receptors . --- PMID:8076528
1993 - 1996	8137825	NR1B	RAR	NR2B	RXR	We have now mapped the dimerization surfaces located in the DBDs of RXR, RAR and TR, which are responsible for cooperative interaction on DR4 (RXR and TR) and DR5 (RXR and RAR) . --- PMID:8137825
1993 - 1996	8137825	NR1B	RAR	NR2B	RXR	We have previously reported that the binding site repertoires of heterodimers formed between retinoid X receptor (RXR) and either retinoic acid receptor (RAR) or thyroid hormone receptor (TR) bound to response elements consisting of directly repeated PuG(G/T)TCA motifs spaced by 1-5 bp [direct repeat (DR) elements 1-5] are highly similar to those of their corresponding DNA binding domains (DBDs) …
1993 - 1996	8137826	NR1B	RAR	NR2B	RXR	Heterodimers of retinoid X receptor (RXR) and retinoic acid receptor (RAR) bind preferentially to directly repeated elements with spacing of two (DR2) or five (DR5) base pairs, due to the specific heterocooperative interaction of their DNA binding domains (DBDs) on these elements . --- PMID:8137826
1993 - 1996	8137826	NR1B	RAR	NR2B	RXR	This binding polarity of the DBDs is conferred upon the full-length receptors, since crosslinking experiments indicate that RXR is always 5' to RAR in complexes between either DR5 or DR2 and RXR/RAR heterodimers . --- PMID:8137826
1993 - 1996	8137826	NR1B	RAR	NR2B	RXR	We have demonstrated in the accompanying paper that the heterodimeric DBD interface that is responsible for the cooperative binding to DR5 elements, specifically involves the D-box of the RXR CII finger and the tip of the RAR CI finger . --- PMID:8137826
1993 - 1996	8139538	NR1B	RAR	NR2B	RXR	Retinoids exert their physiological action by interacting with two families of nuclear receptors, the retinoic acid receptors (RARs) and the retinoid X receptors (RXRs), which regulate gene expression by forming transcriptionally active heterodimeric RAR/RXR or homodimeric RXR/RXR complexes on DNA . --- PMID:8139538
1993 - 1996	8142116	NR1B	RARs	NR2B	RXRs	However, the RARs require heterodimerization with RXRs for efficient DNA binding and gene regulation, while the RXRs can bind to DNA and function as homodimers in the presence of 9-cis-retinoic acid . --- PMID:8142116
1993 - 1996	8152429	NR1B	RAR	NR2B	RXR	However, differential utilization of these determinants mediate RAR-RXR heterodimer binding to DR-2 and DR-5 RAREs . --- PMID:8152429
1993 - 1996	8152429	NR1B	RAR	NR2B	RXR	The demonstration of ordered but nonequivalent binding of RAR-RXR complexes to DR-2 and DR-5 RAREs sets a precedent for the generation of sequence specificities in heterodimeric DNA-binding proteins . --- PMID:8152429
1993 - 1996	8152429	NR1B	RAR	NR2B	RXR	The retinoic acid receptor (RAR), as a heterodimer with the retinoid-x receptor (RXR), binds to DNA recognition sites, referred to as retinoic acid response elements (RAREs), that are generally composed of a direct repeat of the half-site core motif PuGGTCA spaced by 2 (DR-2) or 5 (DR-5) basepairs . --- PMID:8152429
1993 - 1996	8156902	NR1B	RARs	NR2B	RXRs	RXRs are auxiliary proteins for a variety of other nuclear receptors with which they form heterodimers, including RARs . --- PMID:8156902
1993 - 1996	8167569	NR1B	RAR	NR2B	RXR	The COUP-TF orphan receptors also bind certain RAREs as homodimers and can inhibit thereby RAR/RXR heterodimers as well as RXR homodimer activities . --- PMID:8167569
1993 - 1996	8167569	NR1B	RARs	NR2B	RXR	In contrast to the steroid hormone receptors that function predominantly as homodimers, TRs and RARs require heterodimer formation with the retinoid X receptors (RXR) for efficient DNA binding and transcriptional activation . --- PMID:8167569
1993 - 1996	8176247	NR1B	RAR	NR2B	RXR	Because differentiation in these systems is known to be regulated by RAR-specific compounds, such as all-trans-retinoic acid and (E)-4-[2-(5,6,7,8-tetrahydro-5,5,8,8-tetramethyl-2-naphthalenyl)-1-prope nyl benzoic acid], our results with SR11237 are compatible with the concept that classical retinoid pleiotropic responses are mediated by RXR/RAR heterodimeric nuclear receptors rather than through…
1993 - 1996	8176893	NR1B	RARs	NR2B	RXRs	RXRs, the receptors for 9-cis-RA (c-RA), are auxiliary factors that form heterodimers with retinoic acid receptors, vitamin D receptors, and thyroid hormone receptors and enhance the binding of the receptors to their cognate responsive elements . --- PMID:8176893
1993 - 1996	8188744	NR1B	RAR	NR2B	RXR	Vitamin D3 and thyroid hormone T3, that activate retinoic acid receptor (RAR) cognates, forming heterodimers with retinoid X receptor (RXR), do not affect the potency of immunotoxins . --- PMID:8188744
1993 - 1996	8202539	NR1B	RAR	NR2B	RXR	The RARE is composed of two consensus RARE half-sites (A/GGGTCA) arranged as a palindrome separated by 9 nucleotides and is activated by both RAR/RXR heterodimers and RXR homodimers . --- PMID:8202539
1993 - 1996	8262045	NR1B	RAR	NR2B	RXR	The binding site specificities of both homo- and heterodimers appear to be largely determined by their DNA binding domains (DBDs), and are dictated by (i) homocooperative DNA binding of the RXR DBD, (ii) heterocooperative DNA binding of RXR/RAR and RXR/TR DBDs, and (iii) steric hindrance . --- PMID:8262045
1993 - 1996	8262045	NR1B	RAR	NR2B	RXR	We also provide evidence supporting the view that the cooperative binding of the RXR/RAR and RXR/TR DBDs to directly repeated elements is anisotropic, with interactions between the dimerization interfaces occurring only with RXR bound to the 5' located motif . --- PMID:8262045
1993 - 1996	8262045	NR1B	RAR	NR2B	RXR	We show here that, in addition to generating an increase in DNA binding efficiency, heterodimerization of retinoid X receptor (RXR) with either retinoic acid receptor (RAR) or thyroid hormone receptor (TR) alters the binding site repertoires of RAR, RXR and TR homodimers . --- PMID:8262045
1993 - 1996	8264603	NR1B	RAR	NR2B	RXR	DBD- was transfected into P19 murine embryonal carcinoma (EC) cells, in which reporters containing the RA-responsive elements (RAREs) were activated by RA through the activity of endogenous RXR-RA receptor (RAR) heterodimers . --- PMID:8264603
1993 - 1996	8274399	NR1B	RAR	NR2B	RXR	Heterodimerization between TR or RAR and the RXR has little effect on receptor conformation in the absence of hormone but does enhance the ligand-dependent structural change . --- PMID:8274399
1993 - 1996	8274399	NR1B	RAR	NR2B	RXR	Moreover, it is not clear whether the formation of heterodimer between TR or RAR and retinoic X receptor (RXR) has any effects on this structural change . --- PMID:8274399
1993 - 1996	8294402	NR1B	RAR	NR2B	RXRs	The 9-cis-retinoic acid receptors (RXRs), belonging to the members of the steroid/thyroid hormone receptor superfamily, act as auxiliary proteins, heterodimerizing with other nuclear receptors such as retinoic acid receptors (RARs), vitamin D receptor, thyroid hormone receptors, and peroxisome-proliferator activated receptor, thereby transactivating target genes in a ligand-dependent manner . ---…
1993 - 1996	8385314	NR1B	RARs	NR2B	RXRs	The binding affinity of retinoic acid receptors (RARs) to their response elements is strongly enhanced in vitro by the formation of heterodimers with retinoid X receptors (RXRs) suggesting that heterodimerization with RXR may be a prerequisite for a RAR-mediated transcriptional response . --- PMID:8385314
1993 - 1996	8387213	NR1B	RARs	NR2B	RXRs	RXRs form heterodimers with RARs in vitro, and such complexes display enhanced binding affinities for cognate DNA response elements . --- PMID:8387213
[truncated: 2,922 more rows]
